# Supplementary material for: Multivariate phenomenological models for real-time short-term forecasts of hospital capacity for COVID-19 in Belgium from March to June 2020
Source: Epidemiol Infect. 2021 Dec 17;150:e12. doi: 10.1017/S0950268821002491 (PMC8755551; doi:10.1017/S0950268821002491)
Supplement: Supplementary file 1 [file S0950268821002491sup001.zip]

Archive with 54 entries (52 files):
- Final Version/
- __MACOSX/._Final Version
- Final Version/.DS_Store
- __MACOSX/Final Version/._.DS_Store
- Final Version/figure/
- __MACOSX/Final Version/._figure
- Final Version/Appendix.pdf
- __MACOSX/Final Version/._Appendix.pdf
- Final Version/Manuscript.tex
- __MACOSX/Final Version/._Manuscript.tex
- Final Version/Manuscript.pdf
- __MACOSX/Final Version/._Manuscript.pdf
- Final Version/Appendix.tex
- __MACOSX/Final Version/._Appendix.tex
- Final Version/figure/appx_Fig1_04.tiff
- __MACOSX/Final Version/figure/._appx_Fig1_04.tiff
- Final Version/figure/appx_Fig2_02.tiff
- __MACOSX/Final Version/figure/._appx_Fig2_02.tiff
- Final Version/figure/Fig7.tiff
- __MACOSX/Final Version/figure/._Fig7.tiff
- Final Version/figure/appx_Fig3_03.tiff
- __MACOSX/Final Version/figure/._appx_Fig3_03.tiff
- Final Version/figure/growthmodels.tiff
- __MACOSX/Final Version/figure/._growthmodels.tiff
- Final Version/figure/appx_Fig3_02.tiff
- __MACOSX/Final Version/figure/._appx_Fig3_02.tiff
- Final Version/figure/Fig6.tiff
- __MACOSX/Final Version/figure/._Fig6.tiff
- Final Version/figure/appx_Fig1_02.tiff
- __MACOSX/Final Version/figure/._appx_Fig1_02.tiff
- Final Version/figure/appx_Fig3_04.tiff
- __MACOSX/Final Version/figure/._appx_Fig3_04.tiff
- Final Version/figure/appx_Fig1_03.tiff
- __MACOSX/Final Version/figure/._appx_Fig1_03.tiff
- Final Version/figure/Fig5_01.tiff
- __MACOSX/Final Version/figure/._Fig5_01.tiff
- Final Version/figure/Fig5_02.tiff
- __MACOSX/Final Version/figure/._Fig5_02.tiff
- __MACOSX/Final Version/figure/._Figure 1_case number.tiff
- Final Version/figure/Fig3.tiff
- __MACOSX/Final Version/figure/._Fig3.tiff
- Final Version/figure/appx_Fig1_01.tiff
- __MACOSX/Final Version/figure/._appx_Fig1_01.tiff
- Final Version/figure/appx_Fig4.tiff
- __MACOSX/Final Version/figure/._appx_Fig4.tiff
- Final Version/figure/appx_Fig3_01.tiff
- __MACOSX/Final Version/figure/._appx_Fig3_01.tiff
- Final Version/figure/appx_Fig2_01.tiff
- __MACOSX/Final Version/figure/._appx_Fig2_01.tiff
- Final Version/figure/Fig4.tiff
- __MACOSX/Final Version/figure/._Fig4.tiff
- Final Version/figure/appx_Fig5.tiff
- __MACOSX/Final Version/figure/._appx_Fig5.tiff
- Final Version/figure/Figure_1_case number.tiff
