# Supplementary material for: Multivariate phenomenological models for real-time short-term forecasts of hospital capacity for COVID-19 in Belgium from March to June 2020
Source: Epidemiol Infect. 2021 Dec 17;150:e12. doi: 10.1017/S0950268821002491 (PMC8755551; doi:10.1017/S0950268821002491)
Supplement: Supplementary file 1 [file S0950268821002491sup001.zip › Final Version/Manuscript.tex]

\documentclass[a4]{article}
\usepackage[right=25mm, left=25mm, top=33mm, bottom=25mm]{geometry}
\usepackage[utf8]{inputenc}
\usepackage{pgf}
\usepackage{setspace}\doublespacing
\usepackage{graphicx}
\usepackage{float}
\usepackage{subcaption} % for subfigures
\usepackage{multirow}
\usepackage{arydshln}
\usepackage{longtable} %for long tables
\usepackage{bbm} %for special digit font

\usepackage{fancyhdr}
\usepackage{etoolbox}
\usepackage{lipsum}
\pagestyle{fancy}
\lhead{}
\chead{}
\rhead{\thepage}
\cfoot{}
\lfoot{}
\rfoot{}
\renewcommand{\headrule}{}


\title{\bfseries Multivariate phenomenological models for real-time short-term forecasts of hospital capacity for covid-19 in Belgium from March to June 2020}
\author{Nguyen, M.H.$^{1}$, Braeye, T.$^{2}$, Hens, N.$^{1,3}$, Faes, C.$^{1*}$\\[1cm]
$^{1}$ Data Science Institute (DSI), I-BioStat, Universiteit Hasselt, BE-3500 Hasselt, Belgium\\[2mm]
$^{2}$ Department of Epidemiology and public health, Sciensano, BE-1050 Brussels, Belgium\\[2mm]
$^{3}$ Centre for Health Economics Research and Modelling of Infectious Diseases (CHERMID),\\ Vaccine $\&$ Infectious Disease Institute (VAXINFECTIO). University of Antwerp,\\ BE-2000 Antwerp, Belgium\\[2mm]
$^{*}$ christel.faes@uhasselt.be
}

\patchcmd{\titlepage}{empty}{fancy}{}{}


\date{Word count: 4684 words}

\begin{document}

\maketitle
\newpage
{\abstract
Phenomenological models are popular for describing the epidemic curve.  We present how they can be used at different phases in the epidemic, by modeling the daily number of new hospitalisations (or cases). As real-time prediction of the hospital capacity is important, a joint model of the new hospitalisations, number of patients in hospital and in intensive care unit is proposed. This model allows estimating the length of stay in hospital and ICU, even if no (or limited) individual level information on length of stay is available.  Estimation is done in a Bayesian framework. In this framework, real-time alarms, defined as the probability of exceeding hospital capacity, can be easily derived.  The methods are illustrated using data from the covid-19 pandemic in March-Jun 2020 in Belgium, but are widely applicable.  
}
\newpage

\doublespacing


\section{Introduction}

Since the first outbreak of covid-19 in China in December 2020, many countries are struggling to get the ongoing outbreak under control. Worldwide, researchers are using epidemic models to generate short- and long-term forecasts as these are crucial for public health-care decision makers. Indeed, it is of paramount importance to understand how the outbreak is evolving and to make predictions, such that health authorities can plan the response to the outbreak. One of the major issues with covid-19 is the high hospitalization rate. In many countries, including Belgium, the large number of hospitalizations of covid-19 patients has forced hospitals to postpone regular care of non-covid-19 patients. \cite{Faes 2021} and \cite{Willem 2021} indicate that a timely intervention is needed to preserve the hospital capacity.  It is therefore crucial to track and predict also the total number of patients in hospital and in the intensive care units (ICU).  

Mathematical and statistical models are commonly used to describe the epidemic, and derive epidemiological parameters of the outbreak. Important parameters describing the evolution of the outbreak are the growth rate, the number of  hospitalisations at the peak of the outbreak, the turning point, the final size of the epidemic and length of the epidemic wave.   The analysis of the outbreak in real time is challenging because of different phases in the epidemic curve, in which often only limited information is available.  At the start, the epidemic is described by exponential growth, followed by a slowing down of the growth due to intervention measures.  If control measures are successful, a turning point can be observed followed by a decline in the number of new cases and hospitalisations. The prediction model should adapt to these different phases.  
Chowell discusses some phenomenological models to characterize and forecast the cumulative number of cases and connects these models to ordinary differential equations describing the dynamics of the epidemic \cite{Chowell 2016}\cite{Chowell 2017}.  Commonly used phenomenological models are the exponential model, the three-parameter logistic \cite{Tsoularis 2002} and the Richard model \cite{Richards 1959}\cite{Hsieh 2009}\cite{Hsieh 2010}\cite{Zhou 2003}, which have been applied for epidemics of SARS-CoV-1 \cite{Hsieh 2009}, Ebola \cite{Pell 2018}, Zika \cite{SR 2017} and SARS-CoV-2 \cite{Roosa 2020}.  Sebrango-Rodriquez et al. use model averaging based on different phenomenological models to predict final size and turning point of the epidemic in real-time while taking into account model uncertainty \cite{SR 2017}. 

An outdated strategy is to fit the growth model to cumulative case counts using least squares for model fitting or likelihood estimation. King et al. have shown via simulations that with such methods the confidence in parameter estimates and forecasts can be far overestimated \cite{King 2015}. The problem with fitting the model to the cumulative case counts is due to the underlying assumption of independence of the sequential measurement errors, which is violated when observations are accumulated through time \cite{King 2015}\cite{Grad  2012}\cite{Ma 2014}\cite{Towers 2014}. In this paper, the focus is therefore on modeling the daily observed new hospitalizations with parameter estimation using Bayesian Markov Chain Monte Carlo (MCMC) methods. \textcolor{black}{One of the advantages of the Bayesian framework is the flexibility in which nonlinear models can be estimated, prediction intervals of derived parameters can be obtained, and fit complex models on multiple endpoints.}
Starting from a growth model for the daily new hospitalisations, we propose a method to forecast the required hospital capacity in terms of hospital beds and ICU beds, and calculate the risk to exceed certain thresholds in hospital capacity.

We first discuss the different phases in real-time short-term prediction based on the number of new hospitalization, describing each phase with a different phenomenological model, and providing guidance on the use of simple phenomenological models.    Then, the focus is on methods for prediction of the number of beds required in the hospital and in the intensive care unit, and measuring exceedance probabilities of the bed capacity.  Both methods in which information on the length of stay in hospital is available (univariate method) and is unavailable (multivariate analysis) are presented.  Analyses are illustrated using the first wave of the covid-19 pandemic in Belgium.  


\section{Data}
The number of new hospitalizations, number of patients in hospital (denoted as the number of hospital beds), and number of patients in ICU are collected and made publicly available by Sciensano.  Data are collected daily via a hospital surge capacity survey, a mandatory survey with daily questionnaire sent to all Belgian hospitals. These numbers are aggregated to the national and provincial level and are made available since March 11, 2020 \cite{Sciensano}.
Table \ref{data table} summarises the daily number of new hospitalizations and the daily number of beds occupied by covid-19 patients in hospital and ICU during the first wave of the outbreak from March 11, 2020 until Jun 06, 2020.  The corresponding time trends are presented in Figure \ref{case plot}.  

\section{Methodology}
In this section we first present the growth curve models during four phases: (1) the exponential growth model during the initial epidemic growth phase, (2) the logistic growth model during the phase of growth to stabilization, (3) the logistic distribution model when the turning point is reached, and (4) the Richards model during the descending phase of the epidemic. We then provide some details on the estimation of the models in the Bayesian framework. Finally, we present a method to predict the hospital load, using either (1) the estimated growth curve model from the new hospitalization in case information on the length of stay in hospital and prevalence of ICU care is available and (2) a joint model of new hospitalizations, hospital beds and ICU beds, in case information on length of stay is not readily available.

\subsection{Growth curve models}
Let $Y(t)$ denote the number of new hospitalizations on day $t$ ($t=0,1,\ldots,T$).  The number of hospitalizations is a count variable and can be modeled by a Poisson distribution $Y(t) \sim \mbox{Poisson}(\mu(t))$ or, to account for the heterogeneity which is typically observed during an outbreak, by a Negative Binomial distribution $Y(t) \sim \mbox{NegBin}(\mu(t),\theta),$ with $\mu(t)$ the mean trajectory of the outbreak (mean number of new hospitalizations) and $\theta$ an overdispersion parameter (when $\theta \rightarrow \infty$, the negative binomial distribution reduces to a Poisson distribution). \textcolor{black}{An important property of the Poisson distribution is that the mean and variance of $Y(t)$ are equal (equidispersion). In real life the equidispersion assumption does not usually hold, and the use of the negative binomial distribution which allows the variability of the data to be greater than that predicted by the Poisson model (overdispersion) is recommended in the context of epidemic data \cite{Ganyani 2020}. We further assume that conditional on the mean epidemic trend, the number of new cases are independent.}


In a real-time data analysis, we model the number of hospitalizations using 4 different phases, depending on how far the epidemic curve has evolved in time. \textcolor{black}{We review  growth models that are useful in each of these phases and model the observed number of new hospitalizations directly (instead of modeling the cumulative number of cases $C(t)$). }
\textcolor{black}{The growth models are formulated as differential equations in continuous time, although  epidemic data in real life is observed in discrete time intervals. Therefore, a discrete approximation of the derivative is used, such as replacing the derivative of cumulative number of cases by the number of new cases during one day, and resulting in a discrete-time growth model.}

\subsubsection*{\bfseries Phase 1: initial epidemic growth} At the start of an outbreak, the number of new cases/hospitalizations typically grows exponentially. The rate of change in the expected number of new hospitalizations, $\mu'(t)$, can then be written as $$\mu'(t)=p\mu(t).$$ This assumption is similar as in the initial phase of the mathematical SIR model. The parameter $p$ represents the growth rate during this initial epidemic phase, with a corresponding doubling time of the number of new hospitalizations equal to $\ln(2)/p$. The expected number of new hospitalizations can be derived analytically from this model and can be used to describe the early trajectory of the outbreak:
$$\mu^{P_1}(t)\equiv\mu(t)=\alpha \exp\left(p t\right),$$ where $\alpha$ is the number of cases at time $t=0$ and ${P_1}$ referring to the Phase 1 model. This model produces a J-shaped curve, as presented in Figure~\ref{phases} (top left).  


\subsubsection*{\bfseries Phase 2: from growth to stabilization} Some time after intervention measures take place or individuals start to change social behaviour, the growth rate of new hospitalizations starts to diminish until it reaches a plateau. At the plateau, there is no more growth of the number of new hospitalization and the number of new hospitalizations becomes constant (i.e. stabilization). As a result, the initial exponential growth is not sustained in Phase 2. In this case, the time course of the number of new hospitalizations is better described by the logistic growth model, as proposed by Verhulst \cite{Verhulst 1838}, with the rate of change in the number of new hospitalizations described by
    $$\mu'(t)=p\mu(t)\left(1-\frac{\mu(t)}{k}\right)$$ which
    can be expressed in terms of the expected number of new hospitalizations by $$\mu^{P_2}(t)\equiv \mu(t)=\frac{\alpha k}{\alpha+(k-\alpha)\exp(-p t)},$$ with parameters $p$, $k$ and $\alpha$, and $P_2$ referring to the Phase 2 model. This model produces an S-shaped curve (Figure~\ref{phases}, top right), which increases to a maximal daily number of new hospitalizations $k$ (horizontal dashed line). When $k=\infty$, this model reduces to the exponential model as described in Phase 1. The parameter $p$ represents the initial growth rate, which increases until time $t_p=\ln\left(\frac{k-\alpha}{\alpha}\right)/p$, at which there are  $k/2$ new hospitalizations and growth rate is $pk/4$ (dotted lines), after which the growth rate decreases until the number of new hospitalizations reaches a plateau equal to $k$. The parameter $\alpha$ is the number of new hospitalizations at time $t=0$.
    
\subsubsection*{\bfseries Phase 3: turning point reached} When the outbreak is in a later phase, we might observe again a decrease in the number of new hospitalizations. In this phase, the time course of the cumulative number of hospitalisations $C(t)$ (instead of the number of new hospitalisations) is better described by the logistic model: 
    $$C(t)=\frac{\alpha K}{\alpha+(K-\alpha)\exp(-p t)},$$
which can be re-formulated into a model for the new hospitalisations ($\mu(t)=C'(t)$) $$\mu^{P_3}(t)\equiv\mu(t)=p C(t)\left(1-\frac{C(t)}{K}\right).$$ This curve is a symmetric bell-shaped curve, as presented in Figure~\ref{phases} (bottom left).  The curve increases to the maximal daily number of new hospitalizations $k=\frac{pK}{4}$, which is reached on the turning point $t_m=\ln\left(\frac{K-\alpha}{\alpha}\right)/p$ (dashed lines), and then declines.  The parameter $p$ is the initial growth rate and $K$ is the final size of the epidemic wave (or sometimes called the carrying capacity). As the logistic curve is symmetric, there are a total of $K/2$ hospitalizations before and after the turning point.

\subsubsection*{\bfseries Phase 4: descending phase} When more data becomes available in the descending phase of the epidemic curve, we might observe that the decline in the number of new cases is slower or faster as compared to the increase. In such a case, the Richards model \cite{Richards 1959}, allowing for an asymmetric epidemic curve, is better used (Figure 2, bottom right). The Richards model is an extension of the Verhulst model with one additional parameter, and has been used in the context of real-time prediction of outbreak of diseases \cite{Hsieh 2009}\cite{Hsieh 2006}), though for specifying the cumulative number of cases.  The cumulative number of cases based on the model is given by $$C(t)=\frac{K}{\left[1+\gamma\exp(-p(t-\eta))\right]^{1/\gamma}}.$$
A model for the number of new hospitalisation can be derived from this by taking the derivative of this function ($\mu(t)=C'(t)$), leading to
    $$\mu^{P_4}(t)\equiv\mu(t)=\frac{p}{\gamma} C(t)\left(1-\left(\frac{C(t)}{K}\right)^{\gamma}\right).$$
    Wang et al. describe the connection of the Richards model with a simple epidemic SIR model.
    In this model $K$ is the final size of the epidemic, $p/\gamma$ is the initial growth rate and $\eta$ is the turning point of the epidemic \cite{Wang 2012}. The maximal number of new hospitalisations at the peak is $k=\frac{pK}{(1+\gamma)^{(1+1/\gamma)}}$ (horizontal dashed line). At this time point, there have been a total of $\frac{K}{(\gamma+1)^{(1/\gamma)}}$ hospitalisations, with $\frac{1}{(\gamma+1)^{(1/\gamma)}}$ the fraction of hospitalisations during the epidemic wave that occur before the turning point. If $\gamma=1$, the model reduces to the symmetric Phase 3 logistic model.
    
\subsection{Estimation}
While it would be tempting to use e.g. the Richards model in the first phase of the outbreak already, to predict the peak of the outbreak and the final size; this would lead to unreliable estimates, as no information is yet available about later phases of the outbreak; and indeed multiple models could results in the same fit to the observed cases but with major differences of the peak estimation. Therefore, the use of different models at different phases of the outbreaks is recommended, as well as using only short-term predictions (e.g. up to 5 to 10 days) based on these growth models.  

\textcolor{black}{The following process is proposed for model selection and to move from one epidemic phase to the next epidemic phase.  First, it is possible only to move successively through the different phases, e.g. it is possible to move from Phase 2 to Phase 3, but not to move back from Phase 3 to Phase 2.  Second, the current epidemic Phase model is always compared with the next epidemic Phase model using Wakaike's Information Criterion (WAIC). Three situation can occur when comparing the WAIC of the current model (Phase $k$) with the next model (Phase $k+1$): (1) If $\mbox{WAIC}(\mbox{Phase } k+1)-\mbox{WAIC}(\mbox{Phase } k)<0$, use model Phase $k$; (2) If $0<\mbox{WAIC}(\mbox{Phase } k+1)-\mbox{WAIC}(\mbox{Phase } k)<2$, then the Phase $k$ and $k+1$ models are equally likely, and they provide best and worst case scenario predictions; (3) If $\mbox{WAIC}(\mbox{Phase } k+1)-\mbox{WAIC}(\mbox{Phase } k)>2$, use model Phase $k+1$.  
Note that this is similar to the proposal by \cite{Roosa 2020b} to switch from one phase to the next phase.  In Section 4, we will investigate the predictive performance of the models using different measures of predictive performance. }

In order to take into account the uncertainty in the data, a Bayesian estimation method is used.  Weakly informative priors were used for all parameters, namely a $\mbox{N}(0,0.01)$ prior for $\alpha_0$ and $\log(p)$ and a $\mbox{logN}(0,0.1)$ for $k, K^{P_3}, K^{P_4}, \gamma, \eta$.   
Based on samples from the posterior distribution of the parameters, the predictive distribution for the number of new cases $\widehat{Y}(t)$ can be easily derived. 
Implementation of the models is done using NIMBLE (2020). NIMBLE is a system for building computationally-intensive Bayesian statistical models in R, but compiling them using C++ for speed \cite{Nimble 2020}. \textcolor{black}{The code is available at \url{https://github.com/ChristelFaes/GrowthModels}.}


\subsection{Prediction of hospital load}

The hospital load with respect to the number of hospital beds occupied by covid-19 patients and the number of covid-19 patients in intensive care units depends on the number of new hospitalizations, the length of stay in hospital and ICU and the probability to require intensive care. 

Let $\delta_k^H$ and $\delta_k^{ICU}$ denote, respectively, the probability that a patient is on day $k$ after hospitalization still in hospital or in ICU. The number of required hospital beds ($H(t)$) can then be estimated as 
$$\mu_{H}(t)=\sum_{i=0}^t \delta_{t-i}^H \mu(i)$$
while the number of ICU beds ($ICU(t)$) is calculated as
$$\mu_{ICU}(t)=\sum_{i=0}^t \delta^{ICU}_{t-i} \pi^{ICU}\mu(i)$$ with $\pi^{ICU}$ the probability that a hospitalized patient needs intensive care (which is assumed to be constant) and $\mu(.)$ the mean number of new hospitalizations as specified in Section 3.1. 
If the distribution of length of stay ($\delta_k^H$ and $\delta_k$ {ICU}) and the probability to require intensive care ($\pi^{ICU}$) are known, the number of hospital beds and ICU beds can be directly obtained from the posterior and predictive distribution on the number of new hospitalisations, from which both point estimate and uncertainty bands can be obtained. Availability of the whole predictive distribution allows us to compute the probability of exceeding certain hospital loads, which is of importance for policy makers. For common and well-known diseases, the hospital length of stay is indeed well known, allowing to directly compute the hospital load.  For the covid-19 pandemic however, only very limited information was available in the first half of 2020, requiring additional analyses.

When information on hospital care is limited, a joint model of the number of new hospitalizations ($Y(t)$), total number of patients in hospital ($H(t)$) and number of patients in intensive care ($ICU(t)$) can be used to estimate these parameters. 
This multivariate model can be formulated as
\begin{eqnarray*}
Y(t) &\sim& \mbox{NegBin}(\mu(t),\theta_Y),\\
H(t) &\sim& \mbox{NegBin}(\mu_H(t),\theta_H),\\
\delta_{k}^H&\sim &g(\alpha_1,\beta_1),\\
\mu_{H}(t)&=&\sum_{i=0}^t \delta_{t-i}^H \mu(i),\\
ICU(t) &\sim& \mbox{NegBin}(\mu_{ICU}(t),\theta_{ICU}),\\
\delta_{k}^{ICU}&\sim &g(\alpha_2,\beta_2),\\
\mu_{ICU}(t)&=&\sum_{i=0}^t \delta^{ICU}_{t-i} \pi^{ICU}\mu(i),\\
\end{eqnarray*}
where $\mu(t)$ is described by one of the growth models as given in Section 3.1 and $g(.)$ is a distribution for a time to event outcome, such as a gamma, weibull or lognormal distribution with parameters $\alpha$ and $\beta$. The parameters $\theta_Y$, $\theta_H$ and $\theta_{ICU}$ are overdispersion parameters corresponding to each of these processes.
The different components of the model share the mean growth rate function $\mu(t)$. The advantage of the shared function is that the growth function is less impacted by the heterogeneity in the individual time series, and both the length of stay and probability of requiring intensive care are jointly estimated.
The intensive care patients in hospitals is actually modelled as a thinned Poisson Negative Binomial process of the newly hospitalized patients.  

Estimation is done in the Bayesian framework, with the use of vague priors for each of the parameters in the model.  The same priors are used as in the univariate model, with in addition the following priors: a $\mbox{U}(0,50)$ for the overdispersion parameters $\theta_Y$, $\theta_H$ and $\theta_{ICU}$, a $\mbox{N}(2.069,1)$ and $\mbox{N}(2.101,1)$ for $\alpha_1$ and $\alpha_2$ (in line with the information from the individual hospital survey \cite{Faes 2020}, and $\mbox{U}(0,10)$ for the parameters $\beta_1$ and $\beta_2$.  A sensitivity analysis of the priors was performed to investigate the impact of the priors.

\section{Real-time analysis}
In this section, an illustration is given of the real-time forecast of the number of new hospitalizations and derived hospital load. Also important characteristics of the epidemic such as the turning point and final size are derived. Section 4.1 focuses on the growth models of new hospitalizations using the univariate models described in Section 3.1.  Section 4.2 incorporates the hospital load using the multivariate model as described in Section 3.3.

\subsection{Forecasting new hospitalizations at different phases in the epidemic}
We first illustrate the use of the different growth phase models at different phases of the epidemic. We present the forecasts based on the historical data.  We perform a 5-day, 7-day and 10-day ahead forecast at different time points, in which data is used from the start of the epidemic until the time point of prediction, and compare the forecasts with the real data obtained for the forecasting period.  To assess the forecasting performance, we visually assess the forecast, and calculate \textcolor{black}{several measures of the predictive performance: the root mean squared error (RMSE), the mean absolute percentage error (MAPE), the symmetric mean absolute percentage error (sMAPE), the 95\% coverage of the prediction interval (PI) and the mean interval score (MIS). The measures for the number of new hospitalizations are defined as 
\begin{eqnarray*}
    RMSE&=&\sqrt{\frac{1}{N}\sum\limits_{i=1}^N (\hat{Y}_i - Y_i)^2},\\
    MAPE&=&\frac{1}{N\times m}\sum\limits_{i=1}^N\sum\limits_{j=1}^m \frac{|\hat{Y}_{ij} - Y_i|}{|Y_i|},\\
    sMAPE&=&\frac{1}{N \times m}\sum\limits_{i=1}^N\sum\limits_{j=1}^m \frac{|\hat{Y}_{ij} - Y_i|}{(|\hat{Y}_{ij}|+|Y_i|)/2},\\
    PI~coverage&=&\frac{1}{N}\sum\limits_{i=1}^N\mathbbm{1}\{Y_i\geq L_i \cap Y_i \leq U_i\},\\
    MIS&=&\frac{1}{N}\sum\limits_{i=1}^N(U_i-L_i)+\frac{2}{\alpha}(L_i-Y_i)\mathbbm{1}\{Y_i< L_i\}+    \frac{2}{\alpha}(Y_i-U_i)\mathbbm{1}\{Y_i> U_i\},
\end{eqnarray*}}
with $Y_i$ the observed number of hospitalizations, \textcolor{black}{$\hat{Y}_{ij}$ the $j$th MCMC sample of the posterior predictive number. $m$ is the number of samples and $N$ is the prediction sample size. $L_i$ and $U_i$ are respectively the lower and upper limit of the 95\% prediction interval, $\alpha=0.05$ is the significance level, $\mathbbm{1}$ is an indicator with value 1 if the condition is satisfied or 0 otherwise.} These are defined similarly for the number of hospital beds and ICU beds. 
\textcolor{black}{While the RMSE is commonly used to assess the predictive performance, it has the disadvantage that it depends on the size of the epidemic, i.e. larger cases will tend to result in larger RMSE \cite{Li 2021}. The MAPE and sMAPE are independent from the scale of the epidemic. The sMAPE has an attractive interpretation with values between 0 and 2, with smaller values corresponding to more accurate prediction. With the same PI coverage, the model with the smaller MIS has less uncertainty \cite{Roosa 2020}. 
In addition, goodness-of-fit of models are compared using WAIC, with smaller values (difference larger than 5) corresponding to a better fitting model \cite{Watanabe 2013}\cite{Vranckx 2021}. } 

Figure~\ref{uni model new hospitalization plot} presents the 5-day ahead predictions for the number of new hospitalizations at different phases of the epidemic. The dots are observed data, where black and red ones correspond to calibration and prediction period, respectively. The line and envelope are posterior mean and 95\% CI for models from Phase 1 (exponential growth model, purple), Phase 2 (logistic growth model, orange), Phase 3 (logistic distribution model, green) and Phase 4 (Richards model, blue).
\textcolor{black}{Table~\ref{uni model SMAPE} summarizes the overall goodness of fit and prediction performance of 5-, 7- and 10-day ahead prediction using WAIC and sMAPE. The other measures of predictive performance are provided in the appendix in Tables 13- 16.} The parameter estimates of the models are available in the appendix B and visualized in Figure~\ref{uni model estimates}. 
%\textcolor{red}{Add plot of some of the parameter estimates over time (max daily new hospitalizations, turning point, final size and fraction before turning point}


As a starting point, the Poisson and Negative Binomial distributions were compared in the first phase of the pandemic. The Negative Binomial model consistently showed a better goodness of fit as compared to the Poisson model (results in Appendix A).  This is to be expected as the number of new hospitalisations shows a considerable amount of variation.  Therefore, all models presented are based on the Negative Binomial distribution.

In the initial phase of the outbreak (phase 1), the exponential model was considered.  This is illustrated for predictions early in the epidemic on March 16 and March 20 (mean curve presented by purple line, prediction interval by purple shaded area).  At this initial stage of the epidemic, only 6 and 10 data points are available respectively, and the main question of interest is to get an estimation of the doubling time.  It was estimated as 1.967 (1.042-4.068) on March 16 and 2.386 (1.884-3.025) on March 20. While the estimation of epidemic is consistent with the data, the prediction of the number of future cases at this point is still highly uncertain, leading to wide prediction bands. With an increased amount of data in the calibration phase, the prediction bands become narrower, but the overestimation in the prediction becomes more obvious. This is to be expected as multiple restriction measures (closing of schools, cafes and restaurants) went into effect after March 13 (and were further enforced on March 23), resulting in a major decrease of the number of social contacts. A comparison with the logistic model from Phase 2 is therefore made (orange curves), resulting in a best and worst case scenario prediction.  

 \textcolor{black}{During the transition from Phase 1 to Phase 2, goodness of fit for both models are similar (as observed by WAIC on March 20), although prediction is better based on the Phase 2 model (as observed by the sMAPE). The same conclusion can be made based on RMSE and MAPE. Note that the RMSE varies a lot from day to day, due to it being impacted by the size of the epidemic at the time of prediction. The prediction bands show good coverage for the selected model (Table 15 in appendix) and the smallest MIS (Table 16 in appendix). Moving further in time (as from March 24), the Phase 2 model outperforms the exponential Phase 1 model also in WAIC.} 
 

\textcolor{black}{Once the stabilization of new hospitalizations was reached, the Phase 2 model was compared to the Phase 3 model (green curve), also allowing to estimate the peak of the epidemic.  The transition phase is again first marked by the similarity amongst WAIC values, with a worst and best case scenario prediction, and followed by improved predictions in Phase 3 in terms of sMAPE on April 10. The same is concluded from the PI coverage and MIS, indicating that the Phase 3 model is outperforming the Phase 2 model as from April 10.}
As the epidemic evolves, more data points become available allowing for more flexible models. It become more and more apparent that the decline is slower as compared to the epidemic increase.  %The transition to the Richards model is therefore made. The model outperforms the logistic Phase 3 model in terms of WAIC as from April 10. 
The Richards model fits the data well and provides good forecasts for a short-term period. 

Overall, the 5-day ahead predictions have \textcolor{black}{better predictive performances} as compared to the 7- and 10-day predictions, indicating that short prediction periods are to be recommended. However, for the Richards model, the predictive performance of the 5-, 7- and 10-day forecast are very alike, indicating that at this point somewhat longer forecasts can safely be performed. \textcolor{black}{Longer forecasting horizons were not investigated in this setting, as these models assume that there are no behavioral changes that would impact the growth of the epidemic.}

Figure~\ref{uni model estimates} shows how the peak (maximal daily number of new hospitalizations and the turning point), the final size and the fraction before (or after) turning point are estimated through time. The point estimate and credible interval, estimated at different time points and using different models, are presented by the dots and vertical lines. It is clear that estimation of the peak, before the peak is reached, is very difficult, leading to unstable estimates. But, fairly stable estimates are obtained after the turning point. The final size of the first wave is already stable as from the end of April, as well as the amount of new hospitalizations to come after the turning point.

\subsection{Forecasting the hospital load}

In this section, we estimate the hospital load based on the different growth models. As explained before, two methods can be used for this: (1) by derivation of hospital load based on the univariate model of the new hospitalizations and knowledge about the length of stay in hospital and (2) by joint modeling of the number of new hospitalizations, total hospital beds and total patients in intensive care. Especially in the beginning of the covid-19 epidemic, no detailed information was available on the length of stay in hospital. Therefore, we present the joint model in this section.  Note that during the epidemic, information was collected on the length of stay in hospital and in the appendix, we use this information, in retrospect, to illustrate the univariate model for a setting in which information would be available. \textcolor{black}{Table 2 presents the sMAPE for the number of patients hospitalized and patients in ICU based on this univariate model. The other predictive measures are given in the appendix.} Predictions of the number of patients in hospital and in ICU, based on the univariate model, are provided in Appendix B.

%%%%%

Figure \ref{multi model new hospitalization plot} shows the 5-day ahead prediction for number of new covid-19 hospitalization, patients in hospital and patients in ICU, based on the joint model, using lognormal distributions for the length of stay in hospital and in ICU. The dots are observed data, where black and red ones correspond to calibration and prediction period, respectively. The line and envelope are posterior mean and 95\% CI for models from Phase 1 (purple), Phase 2 (orange), Phase 3 (green) and Phase 4 (blue). Columns correspond to new hospitalizations (left), total number of patients in hospital (middle) and number of patients in ICU (right). Rows correspond to different prediction dates during the epidemic. 

Similar conclusions with respect to the use of the different models at different time points can be made as based on the univariate model in Section 4.1. Comparing the left column of Figure 5 (prediction of new hospitalization based on the joint model) with Figure 3 (prediction of new hospitalization based on the univariate model), we observe that results are very much alike. Depending on the amount of information available about the ongoing epidemic, different models are better suited to fit the data at hand and to make short-term predictions.  When models perform similar in terms of WAIC, they are best used as best and worst case scenario's that can occur.  \textcolor{black}{When the WAIC is smaller for the next phase, it is best to switch to the next phase model.  This is also confirmed by the sMAPE (and equivalently by RMSE and MAPE) and the length and coverage of prediction interval (PIcov and MIS) of the new hospitalizations. This indicates that the WAIC can indeed be used as an early indicator for the predictive behavior, while the predictive measures can in a practical setting be calculated only after the predictive interval has past.}

An advantage of the joint model is that it also provides estimates and predictions for the number of patients in hospital (middle column of Figure 5) and number of patients in ICU (right column of Figure 5). The models clearly performs very well in predicting the hospital load. \textcolor{black}{The sMAPE of the 5-, 7- and 10-day predictions of patients in hospital and in ICU are also presented in Table 3.  }


Estimates of the maximal number of new hospitalizations, the turning point, the final size, the fraction of hospitalizations before the turning point and the length of stay in hospital and ICU over time are visualized in Figure 6 (and summarized in Appendix C).  The maximal number of daily hospitalization is estimated around 500. This peak is very difficult to predict very early in the epidemic, as can be seen by the large amount of uncertainty and variability at the beginning of the epidemic on these parameters. It is stably estimated as from end of March, which is close to the turning point of the epidemic. This confirms that early prediction of the turning point is not feasible early in the epidemic using phenomenological models. The final size converges to around 17,245 hospitalizations. This is very close to the actual number, as there have been a total of 17,388 hospitalizations between March 11 and June 1. Already on April 10, just after the peak, the fraction of hospitalizations before the turning points was estimated as $38\%$ (37\%-41\%). This estimate is very stable, and gives an early prediction of the amount of hospitalizations to still follow after the peak.
The distribution of length of stay in hospital and ICU was estimated in this joint model using a lognormal distribution. The figures show the estimated mean length of stay, together with the $2.5\%$ and $97.5\%$ quantiles of the length of stay distribution.  The mean hospital length of stay is estimated around 15 days, while the average ICU length of stay is estimated higher at around 30 days. However, a very large amount of patient variability is observed for the ICU length of stay. As a sensitivity analysis, a gamma distribution was assumed as well, which provided very similar results (results in Appendix D).  

Of major importance for health authorities is to know whether the required hospital capacity will be above the available hospital capacity.  In Belgium, initial interest was whether or not the number of patients in hospital would exceed 5000 and in ICU exceed 2100.  Such threshold probabilities can be easily obtained from simulations from the predictive distributions (Figure \ref{multi model exceed prob} shows the exceedance probability in 5 days from the prediction date). This is an important tool that can be used as an early warning tool.


\section{Discussion}

\textcolor{black}{During the COVID-19 pandemic, the use of phenomenological models for short-term prediction of the epidemic curve and/or derivation of characteristics of the epidemic wave has become very popular \cite{Roosa 2020}\cite{Li 2021}\cite{Batista 2020}\cite{Jia 2020}. In this paper, we} illustrate how simple phenomenological models such as the exponential model, logistic growth model and Richards model can be used to fit the daily number of new hospitalizations from epidemic outbreaks \textcolor{black}{in a Bayesian framework. Recent developments in Markov chain Monte Carlo algorithms facilitate the implementation of these Bayesian analyses. The advantage of the Bayesian framework is the ease in which non-linear models are fitted to the data, the simplicity in getting credible intervals and predictive intervals of derived parameters, as well as the possibility to derive the exceedance probabilities.}  A joint model of the number of new hospitalizations, number of patients in hospital and in ICU allows prediction of the hospital load from the epidemic growth model of the new hospitalizations, even without knowledge of the length of stay in hospital and proportion of patients requiring intensive care. \textcolor{black}{ These models enable us to provide short-term predictions, provide worst and best case scenario's, estimate turning points and final sizes of the outbreak, and forecast hospital load.} The proposed modeling procedure provides insights into ongoing outbreaks, and uses the available information at different phases of the epidemic.  The proposed method facilitates real-time public health responses when faced with infectious disease outbreaks such as covid-19. 

Several alternative phenomenological models exist for the proposed phases of an epidemic outbreak. Chowell et al. introduced the generalized logistic and generalized Richards growth model, which includes an additional deceleration of growth parameter and which allows for sub-exponential growth \cite{Chowell 2016}. \textcolor{black}{Li et al. show that also other alternative growth curve models can be used for short-term forecasting of COVID-19 cases and that these models can be cast into a Bayesian framework, including the generalized logistic and generalized Richards model, the von Bertalanffy model, Gompertz model and the generalized growth curve model \cite{Li 2021}. While some of these models are best suited for Phase 3 of the epidemic (due to the property of symmetry), the other models are more suitable for modelling at Phase 4 of the outbreak. In future research, it should be investigated how alternative growth models could be combined within each phase (e.g. using ensemble modelling), to improve the predictive behavior \cite{SR 2017}\cite{Li 2021}\cite{Chowell 2020}. } This model does not take into account covariates, which can be a constraint.  Especially when the epidemic shows an erratic behaviour, due to changes in policy and intervention
measures, inclusion of covariates is important.  While it is feasible to include covariates in this phenomenological model, alternative methods such as generalized additive models can be useful.    \textcolor{black}{Note that the missing covariates can cause extra heterogeneity in the counts, which is taken into account by use of the Negative Binomial distribution instead of a Poisson distribution. Another approach is to model 3-day or 7-day smoothing averages of the time series \cite{Lawson 2021}.  In addition, while in this paper focus is on modeling data of a single epidemic wave, the development of phenomenological models that allow for multiple epidemic waves is important. Models that deal with successive waves have been proposed \cite{Hsieh 2006}, and it would be interesting to investigate how such method can be unified with the approach proposed in this paper. }

An important assumption in the joint modeling framework when information on the length of stay in hospital or ICU is not available is that the proportion of patients that receive intensive care is constant.  While this assumption is limiting, it is a necessary assumption to allow all parameters to be estimable.  Especially when longer time frames are considered, this assumption is probably incorrect; though in such a case information on length of stay might become available. In addition, an important assumption of phenomenological models is that there are no behavioral changes that would impact the growth of the epidemic. Therefore, it is recommended to use these models only for short-term forecasting horizons. The use of  individual-based modeling approaches and stochastic compartmental models are recommended for studying the impact policy measures and longer forecasting horizons \cite{Willem  2021}\cite{Abrams 2021}. 

\clearpage

\begin{thebibliography}{}

    \bibitem{Faes 2021} \textcolor{black}{{\bfseries Faes C., Hens N., Gilbert M.} (2021) On the timing of interventions to preserve hospital capacity: lessons to be learned from the Belgian SARS-CoV-2 pandemic in 2020. \emph{Archives of Public Health}; {\bfseries 79}: 164.}
    
    \bibitem{Willem 2021} \textcolor{black}{{\bfseries Willem L, \emph{et al.}} (2021) The impact of contact tracing and household bubbles on deconfinement strategies for COVID-19. \emph{Nature communications}, {\bfseries 12}: 1-9.}
    
    \bibitem{Chowell 2016} {\bfseries Chowell G, \emph{et al.}} (2016) Using phenomenological models to characterize transmissibility and forecast pattenrs and final burden of Zika epidemics. \emph{PLOS Current Outbreaks}; {\bfseries 8}
    
    \bibitem{Chowell 2017} {\bfseries Chowell G.} (2017) Fitting dynamic models to epidemic outbreaks with quantified uncertainty: a primer for parameter uncertainty, identifiability and forecasts. \emph{Infectious disease modelling}; {\bfseries 2}: 379-398.
   
    \bibitem{Tsoularis 2002} {\bfseries Tsoularis A, Wallace J.} (2002) Analysis of logistic growth models. \emph{Mathematical Biosciences}; {\bfseries 179}: 21-55.
    
    \bibitem{Richards 1959} {\bfseries Richards FJ.} (1959) A flexible growth function for epirical use. \emph{Journal of experimental Botany}; {\bfseries 10}: 290-300.
    
    \bibitem{Hsieh 2009} {\bfseries Hsieh, YH.} (2009) Richards model: a simple procedure for real-time prediction of outbreak severity. In: Ma Z, Wu J, Zhou Y, eds.
     \emph{Modeling and dynamics of infectious diseases series in contemporary applied mathematics (CAM 11)}. Beijing: Higher Education Press, pp. 216-236.
     
     \bibitem{Hsieh 2010} {\bfseries Hsieh YH, Fisman DN, Wu H.} (2010) On epidemic modeling in real time: An application to the 2009 Novel A (H1N1) influenza outbreak in Canada. \emph{BMC Research notes}; {\bfseries 3}: 1-8.
     
     \bibitem{Zhou 2003} {\bfseries Zhou G, Yan G.} (2003) Severe acute respiratory syndrome epidemic in Asia. \emph{Emerging Infectious Diseases}; {\bfseries 9}: 1608-1610.
     
     %\bibitem{Hsieh 2004} {\bfseries Hsieh Y, Chen C, Hsu S.} (2004) SARS outbreak, Taiwan, 2003. \emph{Emerging Infectious Diseases}; {\bfseries 10}: 201-206.

    \bibitem{Pell 2018} {\bfseries Pell B, \emph{et al}.} (2018) Using phenomenological models for forecasting the 2015 Ebola challenge. \emph{Epidemics}; {\bfseries 22}: 62-70.
    
    \bibitem{SR 2017} {\bfseries Sebrango-Rodriguez CR, \emph{et al}.} (2017) Real-time parameter estimation of Zika outbreaks using model averaging. \emph{Epidemiology and infection}; {\bfseries 145}: 2313-2323.
    
    \bibitem{Roosa 2020} {\bfseries Roosa K, \emph{et al}.} (2020) Short-term Forecasts of the COVID-19 Epidemic in Guangdong and Zhejiang, China: February 13–23, 2020. \emph{Journal of Clinical Medicine}; {\bfseries 9}: 596.
    
    \bibitem{King 2015} {\bfseries King AA, \emph{et al}.} (2015) Avoidable errors in the modelling of outbreaks of emerging pathogens, with special reference to Ebola. \emph{Proceedings of the Royal Society B: Biological Sciences}; {\bfseries 282}: 20150347.
   
   \bibitem{Grad 2012} {\bfseries Grad YH, Miller JC, Lipsitch M.} (2012) Cholera modeling: challenges to quantitative analysis and predicting the impact of interventions. \emph{Epidemiology}; {\bfseries 23}: 523–530. 
   
   \bibitem{Ma 2014} {\bfseries Ma J, \emph{et al}.} (2014) Estimating initial epidemic growth rates. \emph{Bulletin of mathematical biology}; {\bfseries 76}: 245–260. 
   
   \bibitem{Towers 2014} {\bfseries Towers S, Patterson-Lomba O, Castillo-Chavez C.} (2014) Temporal variations in the effective reproduction number of the 2014 West Africa Ebola outbreak. \emph{PLoS currents}; {\bfseries 6}. 
    
    \bibitem{Sciensano} {\bfseries Sciensano covid-19 database} (https://epistat.wiv-isp.be/covid/). Accessed 15 October 2021. 
    
    \bibitem{Ganyani 2020} \textcolor{black}{{\bfseries Ganyani T, Faes C, Hens N.} (2020)   Inference of the generalized-growth model via maximum likelihood estimation: A reflection on the impact of overdispersion. \emph{Journal of Theoretical Biology}; {\bfseries 484}: 110029.}
    
    
    
     \bibitem{Verhulst 1838} {\bfseries Verhulst PF.} (1838) Notice sur la loi que la population poursuit dans son accroissement. \emph{Corresp. Math. Phys}; {\bfseries 10}: 113-121.
     
     \bibitem{Hsieh 2006} {\bfseries Hsieh Y, Cheng Y.} (2006) Real-time forecast of multi-wave epidemic outbreaks. \emph{Emerging Infectious Diseases}; {\bfseries 9}: 112-127.
    
    \bibitem{Wang 2012} {\bfseries Wang XS, Wu J, Yang Y.} (2012) Richards model revisited: Validation by and application to infection dynamics. \emph{Journal of Theoretical Biology}; {\bfseries 313}: 12-19.
    
    \bibitem{Roosa 2020b} \textcolor{black}{{\bfseries Roosa K., \emph{et al.}} (2020) Multi-model forecasts of the ongoing Ebola epidemic in the Democratic Republic of Congo, March–October 2019J. \emph{R. Soc. Interface}; {\bfseries 17}: 20200447}
    
    
   \bibitem{Nimble 2020} {\bfseries NIMBLE Development Team.} (2020) Nimble: MCMC, particle filtering, and programmable hierarchical modeling.  doi: 10.5281/zenodo.1211190.
   
    \bibitem{Faes 2020} \textcolor{black}{{\bfseries Faes, C., \emph{et al.}} (2020) Belgian Collaborative Group on COVID-19 Hospital Surveillance. Time between Symptom Onset, Hospitalisation and Recovery or Death: Statistical Analysis of Belgian COVID-19 Patients. \emph{IJERPH}, {\bfseries 17}: 7560.}

    
    \bibitem{Li 2021} \textcolor{black}{{\bfseries Li Q, \emph{et al}.} (2021) Evaluating short-term forecasting of COVID-19 cases among different epidemiological models under a Bayesian framework. \emph{GigaScience}; {\bfseries 10}: 1-11.} 
    
    \bibitem{Watanabe 2013} {\bfseries Watanabe S.} (2013) A Widely Applicable Bayesian Information Criterion. \emph{Journal of Machine Learning Research}; {\bfseries 14}: 867–897.
    
     \bibitem{Vranckx 2021} {\bfseries Vranckx M, Neyens T, Faes C.} (2021) The (in)stability of Bayesian model selection criteria in disease mapping. \emph{Spatial Statistics}; {\bfseries 43}: 100502.
    
    \bibitem{Batista 2020} \textcolor{black}{{\bfseries Batista M.} (2020) Estimation of the final size of the COVID-10 epidemic. \emph{MedRxiv}. doi:10.1101/2020.02.16.20023606.}
    
    \bibitem{Jia 2020} \textcolor{black}{{\bfseries Jia L, \emph{et al.}} (2020) Prediction and analysis of coronavirus disease 2019. \emph{arXiv}; 20003.05447.}
   
   \bibitem{Chowell 2020} \textcolor{black}{{\bfseries Chowell G, \emph{et al.}} (2020) Real-time forecasting of epidemic trajectories using computational dynamic ensembles. \emph{Epidemics}; {\bfseries 30}: 100379.}
   
   
   \bibitem{Abrams 2021} \textcolor{black}{{\bfseries Abrams S, \emph{et al.}} (2021) Modelling the early phase of the Belgian COVID-19 epidemic using a stochastic compartmental model and studying its implied future trajectories. \emph{Epidemics}; {\bfseries 35}: 100449.}
   
    
   \bibitem{Lawson 2021} \textcolor{black}{{\bfseries Lawson A.B., Kim J.} (2021) Space-time covid-19 Bayesian SIR modeling in South Carolina. \emph{PLOS ONE}, {\bfseries 16}: e0242777}
    
\end{thebibliography}

\section*{Data Availability Statement}
All data used in this paper are available at \url{https://epistat.wiv-isp.be/covid/}.

\section*{Acknowledgments}
We thank Sciensano for making their hospital data publicly available. NH and CF acknowledge support from the European Union’s Horizon 2020 research and innovation programme - project EpiPose (Grant agreement number 101003688) and NH acknowledges support from the European Research Council (ERC) under the European Union’s Horizon 2020 research and innovation programme (grant agreement 682540 - TransMID). 

\section*{Conflict of Interest}
None

\newpage
\begin{table}[t]
\centering
\caption{\emph{Summary characteristics of hospital load during the first wave of the covid-19 pandemic in Belgium from March 11, 2020 until Jun 06, 2020}}
 \begin{tabular}{clccc}
\hline
Notation & Description & mean & range & IQR\\
\hline
$Y(t)$ &Number of new COVID hospitalizations& 199.1& 7-629 & 248.7\\
$H(t)$ &Total number of beds used in hospital by COVID patients& 2831.8& 14-5759 &3537.2\\
$ICU(t)$ &Total number of beds used in intensive care unit& 613.3& 2-1285 & 776.5\\
\hline
\end{tabular}
        \label{data table}
\end{table}

\clearpage

\begin{table}[t]
\centering
\small
%\setlength\tabcolsep{1pt}
\caption{\emph{Model goodness of fit and prediction performance via sMAPE for the COVID pandemic in Belgium from March to June 2020}}
\textcolor{black}{
\begin{tabular}{ccrrrrrrrrrrr}
\hline
\hline
&  & &\multicolumn{3}{c}{sMAPE (new hosp)} & \multicolumn{3}{c}{sMAPE (patients in hosp)}& \multicolumn{3}{c}{sMAPE (patients in ICU)}\\
Date & Phase  & \textcolor{black}{$WAIC$} &5-day & 7-day & 10-day & 5-day &  7-day & 10-day & 5-day & 7-day & 10-day\\
\hline
16 Mar &${P_1}$& \textcolor{black}{60.1}& 0.67 & 0.83 & 0.99 & 0.43 & 0.55 & 0.72 & 0.50 & 0.62 & 0.79\\
\hdashline
20 Mar &${P_1}$ & \textcolor{black}{101.5}& 0.70 & 0.82 & 1.02 & 0.31 & 0.42 & 0.60 & 0.41 & 0.51 & 0.70\\
 &${P_2}$ & \textcolor{black}{103.4}& 0.44 & 0.49 & 0.54 & 0.26 & 0.32 & 0.39 & 0.21 & 0.26 & 0.33\\
\hdashline
24 Mar &${P_1}$ & \textcolor{black}{152.8}& 0.60 & 0.78 & 0.97 & 0.24 & 0.34 & 0.53 & 0.31 & 0.42 & 0.60\\
 &${P_2}$ & \textcolor{black}{145.2}& 0.45 & 0.43 & 0.43 & 0.35 & 0.38 & 0.41 & 0.24 & 0.27 & 0.30\\
\hdashline
28 Mar &${P_2}$ & \textcolor{black}{195.4}& 0.21 & 0.22 & 0.29 & 0.17 & 0.16 & 0.15 & 0.10 & 0.10 & 0.11 \\
\hdashline
02 Apr &${P_2}$ & \textcolor{black}{250.4}& 0.32 & 0.29 & 0.34 & 0.10 & 0.09 & 0.09 & 0.07 & 0.08 & 0.11\\
 &${P_3}$ & \textcolor{black}{258.3}& 0.42 & 0.59 & 0.78 & 0.21 & 0.25 & 0.32 & 0.13 & 0.17 & 0.23\\
\hdashline
06 Apr &${P_2}$ & \textcolor{black}{304.3}& 0.22 & 0.34 & 0.39 & 0.09 & 0.08 & 0.08 & 0.07 & 0.08 & 0.11\\
 &${P_3}$ & \textcolor{black}{301.5}& 0.88 & 0.92 & 1.08 & 0.28 & 0.34 & 0.42 & 0.18 & 0.23 & 0.30\\
\hdashline
10 Apr &${P_3}$ & \textcolor{black}{367.8}& 0.50 & 0.66 & 0.80 & 0.20 & 0.23 & 0.30 & 0.10 & 0.12 & 0.17\\
&${P_4}$ & \textcolor{black}{341.2}& 0.22 & 0.24 & 0.25 & 0.16 & 0.17 & 0.19 & 0.05 & 0.06 & 0.07\\
\hdashline
14 Apr &${P_3}$ & \textcolor{black}{413.6}& 0.84 & 0.91 & 1.04 & 0.26 & 0.31 & 0.37 & 0.12 & 0.16 & 0.21\\
 &${P_4}$ & \textcolor{black}{383.6}& 0.33 & 0.34 & 0.41 & 0.22 & 0.24 & 0.27 & 0.08 & 0.10 & 0.12\\
\hdashline
11 May &${P_4}$ & \textcolor{black}{658.7}& 0.51 & 0.49 & 0.59 & 0.26 & 0.28 & 0.31 &  0.05& 0.05 & 0.05\\
\hdashline
27 May &${P_4}$ & \textcolor{black}{823.1}& 0.48 & 0.51 & 0.58 & 0.23 & 0.26 & 0.28 & 0.12 & 0.11 & 0.10\\
\hline
\end{tabular}
        \label{uni model SMAPE}
}

\end{table}

\clearpage

\begin{table}[t]
\centering
\small
%\setlength\tabcolsep{1pt}
\caption{\emph{Model goodness of fit and prediction performance via sMAPE for COVID pandemic in Belgium from March to June 2020 from the joint process }}
\textcolor{black}{
\begin{tabular}{ccrrrrrrrrrrr}
\hline
\hline
&  & &\multicolumn{3}{c}{sMAPE (new hosp)} & \multicolumn{3}{c}{sMAPE (patients in hosp)}& \multicolumn{3}{c}{sMAPE (patients in ICU)}\\
Date & Phase & \textcolor{black}{$WAIC$} & 5-day & 7-day & 10-day & 5-day &  7-day & 10-day & 5-day & 7-day & 10-day\\
\hline
16 Mar &${P_1}$& \textcolor{black}{153.57}& 0.75 & 0.93 & 1.11 & 0.36 & 0.48 & 0.69 & 0.45 & 0.59 & 0.77\\
\hdashline
20 Mar &${P_1}$& \textcolor{black}{273.50} & 0.66 & 0.78 & 0.98 & 0.30 & 0.39 & 0.56 & 0.33 & 0.41 & 0.59\\
 &${P_2}$ & \textcolor{black}{272.60}&  0.38& 0.42 & 0.46 & 0.25 & 0.31 & 0.40 & 0.25 & 0.30 & 0.38\\
\hdashline
24 Mar &${P_1}$ & \textcolor{black}{423.30}& 0.62 & 0.79 & 1.00 & 0.31 & 0.42 & 0.61 & 0.31 & 0.42 & 0.61\\
 &${P_2}$ & \textcolor{black}{407.81}& 0.43 & 0.41 & 0.40 & 0.25 & 0.28 & 0.31 & 0.25 & 0.28 & 0.31\\
\hdashline
28 Mar &${P_2}$& \textcolor{black}{561.09} & 0.20 & 0.21 & 0.28 & 0.15 & 0.16 & 0.19 & 0.15 & 0.16 & 0.18\\
\hdashline
02 Apr &${P_2}$& \textcolor{black}{755.53} & 0.29 & 0.27 & 0.32 & 0.21 & 0.24 & 0.27 & 0.21 & 0.24 & 0.29\\
 &${P_3}$ & \textcolor{black}{767.70}& 0.49 & 0.66 & 0.85 & 0.17 & 0.18 & 0.23 & 0.16 & 0.16 & 0.17\\
\hdashline
06 Apr &${P_2}$ & \textcolor{black}{924.65}& 0.21 & 0.32 & 0.37 & 0.22 & 0.23 & 0.25 & 0.27 & 0.30 & 0.34\\
 &${P_3}$& \textcolor{black}{924.90} & 0.95 & 1.00 & 1.14 & 0.25 & 0.32 & 0.46 & 0.18 & 0.21 & 0.26\\
\hdashline
10 Apr &${P_3}$ & \textcolor{black}{1115.37}& 0.77 & 0.92 & 1.07 & 0.38 & 0.48 & 0.64 & 0.23 & 0.28 & 0.39\\
&${P_4}$ & \textcolor{black}{1067.19}& 0.22 & 0.25 & 0.25 & 0.16 & 0.18 & 0.22 & 0.15 & 0.15 & 0.16\\
\hdashline
14 Apr &${P_3}$ & \textcolor{black}{1293.40}& 1.06 & 1.13 & 1.25 & 0.42 & 0.53 & 0.68 & 0.31 & 0.39 & 0.52\\
 &${P_4}$ & \textcolor{black}{1220.31}& 0.31 & 0.33 & 0.39 & 0.20 & 0.24 & 0.30 & 0.15 & 0.17 & 0.21\\
\hdashline
11 May &${P_4}$ & \textcolor{black}{2251.76}& 0.40 & 0.37 & 0.47 & 0.31 & 0.34 & 0.38 & 0.26 & 0.29 & 0.32\\
\hdashline
27 May &${P_4}$ & \textcolor{black}{2837.38}& 0.35 & 0.36 & 0.41 & 0.26 & 0.29 & 0.31 & 0.23 & 0.27 & 0.27\\
\hline
\end{tabular}
        \label{multi model SMAPE}
}
\end{table}

\clearpage


\begin{figure}[t]
    \centering
         \includegraphics[scale=0.75]{figure/Figure 1_case number.png}
    \caption{\emph{Epidemic curve in Belgium: Number of new covid-19 hospitalization (red line), number of covid-19 patients in hospital (green line) and in ICU (blue line)} }
    \label{case plot}
\end{figure}

\clearpage
\begin{figure}[t]
    \centering
         \includegraphics[scale=0.5]{figure/growthmodels.jpeg}
    \caption{\emph{Visualisation of growth models at different phases. Phase 1: exponential growth model; Phase 2: logistic growth model; Phase 3: logistic distribution model; Phase 4: Richards model.}}
    \label{phases}
\end{figure}

\clearpage

\begin{figure}[t!]
 \centering
 \includegraphics[scale=0.40]{figure/Fig3.png}
 \caption{\emph{5-day ahead prediction for number of new covid-19 hospitalization. The dots are observed data, where black and red ones correspond to calibration and prediction period, respectively. The line and envelope are posterior mean and 95\% CI for models from Phase 1 (purple), Phase 2 (orange), Phase 3 (green) and Phase 4 (blue).  }}
\label{uni model new hospitalization plot} 
\end{figure}

\clearpage
\begin{figure}[h]
 \centering
 \includegraphics[scale=0.32]{figure/Fig4.png}
 \caption{\emph{ Model estimates for maximum daily new hospitalizations, turning point, final size and fraction before turning point. The dot and line are posterior mean and 95\% CI for models from Phase 2 (orange), Phase 3 (green) and Phase 4 (blue).  }}
\label{uni model estimates} 
\end{figure}

\clearpage
\begin{figure}[th!]
 \centering
 \includegraphics[scale=0.40]{figure/Fig5_01.png}
 \caption{\emph{5-day ahead prediction for number of new covid-19 hospitalization, patients in hospital and patients in ICU \underline{from the joint process}. The dots are observed data, where black and red ones are corresponding to calibration and prediction period, respectively. The line and envelope are model fitted line and 95\%CI from Phase 1 (purple), Phase 2 (orange), Phase 3 (green) and Phase 4 (blue). Column correspond to new hospitalizations (left), total number of patients in hospital (middle) and number of patients in ICU (right). Rows correspond to different prediction dates during the epidemic. }}
 \end{figure}
 
 %%%%%%%%%%%%%% 06Apr
 \begin{figure}[th!]\ContinuedFloat
 \centering
 \includegraphics[scale=0.40]{figure/Fig5_02.png}
 \caption{\emph{5-day ahead prediction for number of new covid-19 hospitalization, patients in hospital and patients in ICU \underline{from the joint process}. The dots are observed data, where black and red ones are corresponding to calibration and prediction period, respectively. The line and envelope are model fitted line and 95\%CI from Phase 1 (purple), Phase 2 (orange), Phase 3 (green) and Phase 4 (blue). Column correspond to new hospitalizations (left), total number of patients in hospital (middle) and number of patients in ICU (right). Rows correspond to different prediction dates during the epidemic.  \textbf{(cont'd)} }}
\label{multi model new hospitalization plot} 
\end{figure}
%%%%

\clearpage
\begin{figure}[th!]
 \centering
 \includegraphics[scale=0.32]{figure/Fig6.png}
 \caption{\emph{ Model estimates \underline{from the joint process} for maximum daily new hospitalizations, turning point, final size, fraction before turning point and length of stay in hospital and ICU. The dots and lines are posterior means and 95\% CI for models from Phase 1 (purple), Phase 2 (orange), Phase 3 (green) and Phase 4 (blue), respectively.  }}
\label{multi model estimates} 
\end{figure}

\clearpage
\begin{figure}[h]
 \centering
 \includegraphics[scale=0.32]{figure/Fig7.png}
 \caption{\emph{Model prediction for hospital and ICU exceedance probability on Day 5 ahead from univariate process (top) and joint process (bottom). The dots are posterior means for models from Phase 1 (purple), Phase 2 (orange), Phase 3 (green) and Phase 4 (blue), respectively. }}
\label{multi model exceed prob} 
\end{figure}


\end{document}
