# Supplementary material for: Multivariate phenomenological models for real-time short-term forecasts of hospital capacity for COVID-19 in Belgium from March to June 2020
Source: Epidemiol Infect. 2021 Dec 17;150:e12. doi: 10.1017/S0950268821002491 (PMC8755551; doi:10.1017/S0950268821002491)
Supplement: Supplementary file 1 [file S0950268821002491sup001.zip › Final Version/Appendix.tex]

\documentclass[a4]{article}
\usepackage[right=25mm, left=25mm, top=33mm, bottom=25mm]{geometry}
\usepackage[utf8]{inputenc}
\usepackage{pgf}
\usepackage{setspace}
\usepackage{graphicx}
\usepackage{float}
\usepackage{subcaption} % for subfigures
\usepackage{multirow}
\usepackage{arydshln}
\usepackage{longtable} %for long tables
\usepackage{fancyhdr}
\usepackage{etoolbox}
\usepackage{lipsum}
\pagestyle{fancy}
\lhead{}
\chead{}
\rhead{\thepage}
\cfoot{}
\lfoot{}
\rfoot{}
\renewcommand{\headrule}{}
\date{}

\begin{document}
Epidemiology and Infection\\
 Multivariate phenomenological models for real-time short-term forecasts of hospital capacity for covid-19 in Belgium from March to June 2020 (\textit{Nguyen, M.H., Braeye, T., Hens, N., Faes, C.})
 
\section*{Supplementary Material} 
\section*{Appendix A: Poisson versus NegBinomial distribution}

For phase 1 starting from 11 March 2020, exponential models with Poisson and Negative Binomial distribution were fitted to the data ending on two different dates. The estimated parameters and model goodness of fit are summarized in Table \ref{phase 1 table}.

\begin{table}[H]
\centering
\small
%\setlength\tabcolsep{2pt}
\caption{Model estimates for Phase 1 of COVID19 outbreak in Belgium}
 \begin{tabular}{ccrccc}
\hline
\hline
Model & End date & $WAIC$ & Initial growth & Doubling time \\
\hline

Exponential Poisson &16 Mar& 79.5 & 0.309(0.251-0.373) & 2.271(1.859-2.762) \\
&20 Mar& 107.1 & 0.277(0.252-0.301) & 2.511(2.305-2.755)\\
&24 Mar& 274.7 & 0.187(0.175-0.199) & 3.718(3.488-3.958)\\
Exponential NB &16 Mar& 60.1 & 0.387(0.162-0.647) & 1.967(1.042-4.068) & \\
&20 Mar& 101.5 & 0.295(0.229-0.368) & 2.386(1.884-3.025) & \\
&24 Mar& 152.8 & 0.225(0.175-0.279) & 3.123(2.483-3.951)\\

\hline
\end{tabular}
        \label{phase 1 table}
\end{table}

The parameter estimates obtained from the exponential Poisson model and the exponential negative binomial model were similar, even though the model with Poisson structure tended to give a lower estimate for the growth rate and hence a higher estimate for the doubling time compared to the model employing negative binomial distribution. With more calibrating data,  both model provided a lower estimate for the initial growth rate.    

\newpage
\section*{Appendix B: univariate model}
In this appendix, we first present results at several additional time points based on the univariate model. 
\begin{table}[h]

\centering
\small
%\setlength\tabcolsep{1pt}
\caption{\emph{Model prediction performance via SMAPE for the COVID pandemic in Belgium from March to June 2020}}
\textcolor{black}{
\begin{tabular}{crrrrrrrrrrr}
\hline
\hline
&  & \multicolumn{3}{c}{SMAPE (new hosp)} & \multicolumn{3}{c}{SMAPE (patients in hosp)}& \multicolumn{3}{c}{SMAPE (patients in ICU)}\\
Date & Phase  & 5-day & 7-day & 10-day & 5-day &  7-day & 10-day & 5-day & 7-day & 10-day\\
\hline
18 Apr &${P_4}$& 0.27 & 0.32 &  0.32& 0.21 &  0.21& 0.23 &  0.06& 0.07 & 0.08\\
\hdashline
22 Apr &${P_4}$& 0.27 & 0.34 & 0.35 & 0.21 & 0.22 & 0.23 & 0.08 & 0.08 & 0.08\\
\hdashline
26 Apr &${P_4}$& 0.35 & 0.32 & 0.35 & 0.23 & 0.24 & 0.26 & 0.05 & 0.05 & 0.05\\
\hdashline
30 Apr &${P_4}$& 0.31 & 0.34 & 0.33 & 0.20 & 0.21 & 0.22 & 0.05 & 0.05 & 0.05\\
\hdashline
04 May &${P_4}$& 0.42 & 0.36 & 0.44 & 0.24 & 0.26 & 0.28 & 0.04 & 0.05 & 0.06\\
\hdashline
08 May &${P_4}$& 0.36 & 0.41 & 0.43 & 0.23 & 0.24 & 0.26 & 0.05 & 0.05 & 0.05\\
\hdashline
15 May &${P_4}$& 0.51 & 0.52 & 0.53 & 0.24 & 0.26 & 0.31 & 0.05 & 0.05 & 0.07\\
\hdashline
19 May &${P_4}$& 0.52 & 0.54 & 0.58 & 0.34 & 0.37 & 0.37 & 0.06 & 0.07 & 0.06\\
\hdashline
23 May &${P_4}$ & 0.48 & 0.52 & 0.55 & 0.33 & 0.31 & 0.33 & 0.05 & 0.06 & 0.07\\
\hline
\end{tabular}
        \label{uni extra model SMAPE}
}
\end{table}

\begin{figure}[H]
 \centering
 \includegraphics[scale=0.40]{figure/appx_Fig1_01.png}
 \caption{\emph{5-day ahead prediction for number of new covid-19 hospitalization, patients in hospital and patients in ICU. The dots are observed data, where black and red ones correspond to calibration and prediction period, respectively. The line and envelope are posterior mean and 95\% CI for models from Phase 1 (purple), Phase 2 (orange), Phase 3 (green) and Phase 4 (blue). Column correspond to new hospitalizations (left), total number of patients in hospital (middle) and number of patients in ICU (right). Rows correspond to different prediction dates during the epidemic.}}
 \end{figure}
 %%%%%%%%%%%%%% 06Apr
 \begin{figure}[H]\ContinuedFloat
 \centering
  \centering
 \includegraphics[scale=0.40]{figure/appx_Fig1_02.png}
  \caption{\emph{5-day ahead prediction for number of new covid-19 hospitalization, patients in hospital and patients in ICU. The dots are observed data, where black and red ones correspond to calibration and prediction period, respectively. The line and envelope are posterior mean and 95\% CI for models from Phase 1 (purple), Phase 2 (orange), Phase 3 (green) and Phase 4 (blue). Column correspond to new hospitalizations (left), total number of patients in hospital (middle) and number of patients in ICU (right). Rows correspond to different prediction dates during the epidemic. \textbf{(cont'd)}}}
 \end{figure}
 %%%%%%%26Apr
 \begin{figure}[H]\ContinuedFloat
 \centering
 \includegraphics[scale=0.40]{figure/appx_Fig1_03.png}
 \caption{\emph{5-day ahead prediction for number of new covid-19 hospitalization, patients in hospital and patients in ICU. The dots are observed data, where black and red ones correspond to calibration and prediction period, respectively. The line and envelope are posterior mean and 95\% CI for models from Phase 1 (purple), Phase 2 (orange), Phase 3 (green) and Phase 4 (blue). Column correspond to new hospitalizations (left), total number of patients in hospital (middle) and number of patients in ICU (right). Rows correspond to different prediction dates during the epidemic. \textbf{(cont'd)}}}
 \end{figure}
 %%%%15May
 \begin{figure}[H]\ContinuedFloat
 \centering
 \includegraphics[scale=0.40]{figure/appx_Fig1_04.png}
 \caption{\emph{5-day ahead prediction for number of new covid-19 hospitalization, patients in hospital and patients in ICU. The dots are observed data, where black and red ones correspond to calibration and prediction period, respectively. The line and envelope are posterior mean and 95\% CI for models from Phase 1 (purple), Phase 2 (orange), Phase 3 (green) and Phase 4 (blue). Column correspond to new hospitalizations (left), total number of patients in hospital (middle) and number of patients in ICU (right). Rows correspond to different prediction dates during the epidemic. \textbf{(cont'd)} }}
 \label{uni all fit-plots}
\end{figure}

\newpage

\begin{table}[t]
\centering
\small
\setlength\tabcolsep{1.5pt}
\caption{\emph{Model estimates for common parameters }}
 \begin{tabular}{ccccc}
\hline
\hline
End date & Initial growth & Max daily new hospitalisation & Turning point & Final size ($\times 10^4$)\\
\hline
16 Mar$^{(P_1)}$ & 0.387(0.162-0.647)&-&-&-\\
20 Mar$^{(P_1)}$ & 0.295(0.229-0.368)&-&-&- \\
20 Mar$^{(P_2)}$ &0.527(0.285-1.272)  &1014.525(143.292-3320.132)  &-&-\\
24 Mar$^{(P_1)}$ & 0.225(0.175-0.279)&-&-&-\\
24 Mar$^{(P_2)}$ &0.427(0.306-0.590) &386.510(266.561-620.788) &-&-\\
28 Mar$^{(P_2)}$ &0.337(0.261-0.433) &613.878(440.671-917.754) &-&-\\
02 Apr$^{(P_2)}$ &0.339(0.282-0.408) &578.904(493.422-685.021) &-&-\\
02 Apr$^{(P_3)}$ & 0.251(0.221-0.281) & 622.898(543.177-721.134)& 17.835(16.615-19.410) & 0.995(0.858-$1.175$)\\
06 Apr$^{(P_2)}$ &0.371(0.306-0.452) &512.616(448.493-585.083) &-&-\\
06 Apr$^{(P_3)}$ & 0.240(0.220-0.262) & 637.131(564.921-721.846) & 18.477(17.758-19.299) & 1.062(0.968-1.163)\\
10 Apr$^{(P_3)}$ & 0.204(0.181-0.227) & 657.550(559.660-769.993) & 20.778(19.770-21.992) & 1.289(1.150-1.451)\\
10 Apr$^{(P_4)}$ & 54.221(0.530-233.831) & 549.986(503.489-604.092) & 20.844(19.581-22.299) & 1.536(1.363-1.728)\\
14 Apr$^{(P_3)}$ & 0.193(0.175-0.213) & 655.496(564.755-764.144) & 21.520(20.703-22.433) & 1.356(1.223-1.501)\\
14 Apr$^{(P_4)}$ & 33.878(0.486-210.810) & 547.226(501.300-601.177) & 20.507(19.530-21.536) & 1.487(1.366-1.616)\\
18 Apr$^{(P_4)}$ & 76.739(0.853-340.240) & 542.956(501.616-590.343) & 21.224(20.340-22.179) & 1.587(1.483-1.699)\\
22 Apr$^{(P_4)}$ & 86.502(1.130-453.494) & 540.987(501.181-586.203) & 21.540(20.780-22.404) & 1.622(1.527-1.726)\\
26 Apr$^{(P_4)}$ & 83.357(1.435-486.863) & 537.982(496.781-582.722) & 21.937(21.203-22.703) & 1.662(1.568-1.764)\\
30 Apr$^{(P_4)}$ & 110.549(1.769-533.328) & 533.027(491.709-579.049) & 22.413(21.706-23.155) & 1.702(1.605-1.807)\\
04 May$^{(P_4)}$ & 92.133(1.675-571.056) & 534.730(491.705-580.649) & 22.310(21.674-22.991) & 1.695(1.596-1.796)\\
08 May$^{(P_4)}$ & 110.388(2.019-661.520) & 525.886(482.214-573.296) & 22.733(22.100-23.393) & 1.721(1.618-1.831)\\
11 May$^{(P_4)}$ & 166.625(2.025-687.936) & 525.002(482.738-569.809) & 22.786(22.200-23.421) & 1.724(1.624-1.830)\\
15 May$^{(P_4)}$ & 139.948(2.397-812.312) & 512.199(468.845-560.132) & 23.217(22.602-23.867) & 1.741(1.636-1.856)\\
19 May$^{(P_4)}$ & 128.773(2.452-772.628) & 503.339(459.295-551.291) & 23.518(22.888-24.192) & 1.752(1.641-1.870)\\
23 May$^{(P_4)}$ & 178.452(2.509-1079.439) & 488.908(443.686-540.405) & 23.950(23.261-24.674) & 1.763(1.646-1.894)\\
27 May$^{(P_4)}$ & 125.427(2.407-760.414) & 479.267(434.965-527.702) & 24.220(23.504-25.008) & 1.768(1.650-1.898)\\
\hline
\end{tabular}
        \label{uni common parm table}

\end{table}

%%%%%%%
\begin{table}[H]
\centering
\small
\setlength\tabcolsep{2pt}
\caption{\emph{Model estimates for specific parameters }}
 \begin{tabular}{ccccc}
\hline
\hline
End date & Doubling time & Max growth & Time max increase & Fraction before turning point\\
\hline
16 Mar$^{(P_1)}$ & 1.967(1.042-4.068)&-&-&- \\
20 Mar$^{(P_1)}$ & 2.386(1.884-3.025)&-&-&-\\
20 Mar$^{(P_2)}$ & -&89.955(24.069-244.488) &7.162(2.300-16.621)&-\\
24 Mar$^{(P_1)}$ & 3.123(2.483-3.951)&-&-&-\\
24 Mar$^{(P_2)}$ & -&40.155(30.775-53.811) &7.234(5.077-10.360)&-\\
28 Mar$^{(P_2)}$ & -&50.827(40.612-65.585)&9.992(7.617-13.132)&-\\
02 Apr$^{(P_2)}$ & -&48.885(41.953-57.089)&9.706(8.293-11.295)&-\\
06 Apr$^{(P_2)}$ & -& 47.426(39.768-56.747)& 8.798(7.536-10.142)&-\\
10 Apr$^{(P_4)}$ & -&-&-& 0.378(0.368-0.406)\\
14 Apr$^{(P_4)}$ & -&-&-& 0.380(0.368-0.410)\\
18 Apr$^{(P_4)}$ & -&-&-& 0.373(0.368-0.389)\\
22 Apr$^{(P_4)}$ & -&-&-& 0.371(0.368-0.383)\\
26 Apr$^{(P_4)}$ & -&-&-& 0.370(0.368-0.379)\\
30 Apr$^{(P_4)}$ & -&-&-& 0.370(0.368-0.377)\\
04 May$^{(P_4)}$ & -&-&-& 0.370(0.368-0.378)\\
08 May$^{(P_4)}$ & -&-&-& 0.370(0.368-0.375)\\
11 May$^{(P_4)}$ & -&-&-& 0.369(0.368-0.375)\\
15 May$^{(P_4)}$ & -&-&-& 0.369(0.368-0.374)\\
19 May$^{(P_4)}$ & -&-&-& 0.369(0.368-0.374)\\
23 May$^{(P_4)}$ & -&-&-& 0.369(0.368-0.373)\\
27 May$^{(P_4)}$ & -&-&-& 0.369(0.368-0.373)\\
\hline
\end{tabular}
        \label{uni specific parm table}
\end{table}

In the above analysis, we derive the hospital load based on the univariate growth models that were fitted.  We assume that we know the distribution of length of stay in hospital and in intensive care unit, as well as the proportion of hospitalized patients that require intensive care.

In Belgium, a multicenter hospital clinical survey is being conducted to collect individual information on hospital admission related to covid-19 infection. This database contains information on the length of stay for patients in hospital, and in intensive care unit if requiring intensive care (Van Goethem et al, 2020). Based on this survey, Faes et al. (2020) describe the length of stay in hospital during the first wave. On June 2, 2011, the survey contained information on the length of stay from 12,423 hospitalized covid-19 patients, which have a mean and median LoS of 11.3 and 8 days, respectively.  Using the methodology presented by Faes et al. (2020), we described this distribution of length of stay in hospital by a lognormal distribution with parameters (2.069,1.002) and in ICU by a lognormal distribution with parameters (2.101,1.075). 

We used this information, in retrospect, to estimate the hospital capacity, based on modeling the new hospitalizations. Results are compared with the actual number of patients in hospital during both the calibration and forecasting period. Note that the information on the number of patients in hospital is not used anywhere in estimation of the hospital capacity.  
Overall, we find relative good performance of the method in estimation of the hospital capacity trend.  However, especially at later phases, deviation from the observed curve are observed, and predictions are somewhat underestimating the actual hospital capacity.  

Of major importance for health authorities is to know whether the required hospital capacity is above the available hospital capacity.  In Belgium, initial interest was whether or not the number of patients in hospital would exceed 5000.  Such threshold probabilities can be easily obtained from simulations from the predictive distributions.  

\newpage
\section*{Appendix C: Joint model}
\subsection*{Results at additional time points}
\begin{table}[h]

\centering
\small
%\setlength\tabcolsep{1pt}
\caption{\emph{Model prediction performance via SMAPE for the COVID pandemic in Belgium from March to June 2020 from the joint process}}
\textcolor{black}{
\begin{tabular}{crrrrrrrrrrr}
\hline
\hline
&  & \multicolumn{3}{c}{SMAPE (new hosp)} & \multicolumn{3}{c}{SMAPE (patients in hosp)}& \multicolumn{3}{c}{SMAPE (patients in ICU)}\\
Date & Phase  & 5-day & 7-day & 10-day & 5-day &  7-day & 10-day & 5-day & 7-day & 10-day\\
\hline
18 Apr &${P_4}$& 0.25 & 0.29 & 0.29 & 0.23 & 0.25 & 0.31 & 0.17 & 0.19 & 0.23\\
\hdashline
22 Apr &${P_4}$& 0.25 & 0.31 & 0.31 & 0.23 & 0.26 & 0.30 & 0.21 & 0.22 & 0.25\\
\hdashline
26 Apr &${P_4}$& 0.31 & 0.31 & 0.32 & 0.26 & 0.28 & 0.34 & 0.20 & 0.23 & 0.25\\
\hdashline
30 Apr &${P_4}$& 0.31 & 0.32 & 0.30 & 0.27 & 0.29 & 0.32 & 0.21 & 0.22 & 0.25\\
\hdashline
04 May &${P_4}$& 0.34 & 0.31 & 0.37 & 0.28 & 0.31 & 0.36 & 0.20 & 0.24 & 0.27\\
\hdashline
08 May &${P_4}$& 0.32 & 0.35 & 0.36 & 0.30 & 0.32 & 0.36 & 0.26 & 0.27 & 0.31\\
\hdashline
15 May &${P_4}$& 0.40 & 0.40 & 0.41 & 0.32 & 0.36 & 0.41 & 0.28 & 0.29 & 0.34\\
\hdashline
19 May &${P_4}$& 0.41 & 0.41 & 0.43 & 0.37 & 0.40 & 0.41 & 0.27 & 0.31 & 0.32\\
\hdashline
23 May &${P_4}$ & 0.37 & 0.40 & 0.40 & 0.37 & 0.35 & 0.38 & 0.29 & 0.29 & 0.32\\
\hline
\end{tabular}
        \label{multi extra model SMAPE}
}
\end{table}

\begin{table}[t]
\centering
\small
\setlength\tabcolsep{1.5pt}
\caption{\emph{Model estimates for common parameters from the joint process }}
 \begin{tabular}{ccccc}
\hline
\hline
End date & Initial growth & Max daily new hospitalisation & Turning point & Final size($\times 10^4$)\\
\hline
16 Mar$^{(P_1)}$ & 0.383(0.280-0.496) &-&-&-\\
20 Mar$^{(P_1)}$ & 0.276(0.243-0.310) &-&-&- \\
20 Mar$^{(P_2)}$ & 0.401(0.274-0.594) & 635.882(189.562-3347.200) &-&-\\
24 Mar$^{(P_1)}$ & 0.223(0.202-0.244) &-&-&-\\
24 Mar$^{(P_2)}$ & 0.374(0.294-0.466) & 399.843(285.288-615.476) &-&-\\
28 Mar$^{(P_2)}$ & 0.305(0.263-0.351) & 611.469(472.917-812.823) &-&-\\
02 Apr$^{(P_2)}$ & 0.315(0.279-0.354) & 556.709(481.804-644.059) &-&-\\
02 Apr$^{(P_3)}$ & 0.246(0.229-0.263) & 577.696(511.926-645.165) & 17.439(16.435-18.498) & 0.940(0.822-1.065)\\
06 Apr$^{(P_2)}$ & 0.340(0.304-0.382) & 491.010(430.313-553.406) &-&-\\
06 Apr$^{(P_3)}$ & 0.239(0.225-0.253) & 616.069(553.101-681.425) & 18.116(17.419-18.789) & 1.031(0.944-1.122)\\
10 Apr$^{(P_3)}$ & 0.219(0.207-0.231) & 672.851(592.640-762.603) & 19.731(18.916-20.452) & 1.227(1.097-1.361)\\
10 Apr$^{(P_4)}$ & 13.331(0.469-70.839) & 538.582(493.249-590.354) & 20.935(19.851-22.187) & 1.522(1.341-1.717)\\
14 Apr$^{(P_3)}$ & 0.205(0.195-0.215) & 677.515(599.129-775.959) & 20.631(19.696-21.405) & 1.322(1.192-1.471)\\
14 Apr$^{(P_4)}$ & 23.753(0.519-51.889) & 530.616(487.818-579.044) & 20.677(19.826-21.561) & 1.481(1.360-1.617)\\
18 Apr$^{(P_4)}$ & 93.976(0.983-301.340) & 526.513(491.073-565.023) & 21.351(20.476-22.150) & 1.589(1.480-1.704)\\
22 Apr$^{(P_4)}$ & 101.597(1.523-500.548) & 520.726(487.823-556.465) & 21.648(20.896-22.427) & 1.621(1.524-1.721)\\
26 Apr$^{(P_4)}$ & 103.024(1.980-641.304) & 517.917(484.912-552.582) & 22.056(21.332-22.792) & 1.659(1.567-1.758)\\
30 Apr$^{(P_4)}$ & 187.026(3.228-930.097) & 510.942(477.282-546.007) & 22.543(21.845-23.289) & 1.694(1.598-1.797)\\
04 May$^{(P_4)}$ & 183.203(3.669-970.022) & 503.153(468.070-539.374) & 22.438(21.768-23.183) & 1.674(1.577-1.775)\\
08 May$^{(P_4)}$ & 197.552(4.671-1112.019) & 493.739(459.958-528.489) & 22.964(22.298-23.674) & 1.697(1.600-1.797)\\
11 May$^{(P_4)}$ & 203.990(5.309-1231.143) & 485.163(451.239-520.140) & 23.049(22.392-23.737) & 1.688(1.594-1.787)\\
15 May$^{(P_4)}$ & 258.347(5.900-1326.769) & 469.667(436.348-505.004) & 23.660(22.964-24.381) & 1.698(1.602-1.804)\\
19 May$^{(P_4)}$ & 301.383(6.882-1347.297) & 454.960(421.486-491.039) & 24.128(23.419-24.827) & 1.697(1.598-1.807)\\
23 May$^{(P_4)}$ & 306.823(7.547-1604.807) & 442.049(411.079-475.827) & 24.769(24.106-25.405) & 1.711(1.607-1.826)\\
27 May$^{(P_4)}$ & 294.311(7.703-1490.747) & 425.602(396.886-457.230) & 25.197(24.548-25.810) & 1.702(1.597-1.814)\\
\hline
\end{tabular}
        \label{multi common parm table}

\end{table}

%%%%%%%
\begin{table}[H]
\centering
\small
\setlength\tabcolsep{2pt}
\caption{\emph{Model estimates for specific parameters from the joint process }}
 \begin{tabular}{ccccc}
\hline
\hline
End date & Doubling time & Max growth & Time max increase & Fraction before turning point\\
\hline
16 Mar$^{(P_1)}$ & 1.844(1.396-2.472) &-&-&- \\
20 Mar$^{(P_1)}$ & 2.518(2.232-2.846) &-&-&-\\
20 Mar$^{(P_2)}$ & -& 54.199(24.626-229.911) & 7.747(3.729-17.313) &-\\
24 Mar$^{(P_1)}$ & 3.115(2.838-3.427) &-&-&-\\
24 Mar$^{(P_2)}$ & -& 36.637(29.853-47.449) & 7.535(5.596-10.409) &-\\
28 Mar$^{(P_2)}$ & -& 46.260(38.867-56.045) & 10.263(8.528-12.477) &-\\
02 Apr$^{(P_2)}$ & -& 43.739(38.762-49.006) & 9.619(8.458-10.915) &-\\
06 Apr$^{(P_2)}$ & -& 41.710(36.582-47.167) & 8.591(7.565-9.612) &-\\
10 Apr$^{(P_4)}$ & -&-&-& 0.383(0.368-0.412)\\
14 Apr$^{(P_4)}$ & -&-&-& 0.383(0.368-0.406)\\
18 Apr$^{(P_4)}$ & -&-&-& 0.373(0.368-0.386)\\
22 Apr$^{(P_4)}$ & -&-&-& 0.370(0.368-0.379)\\
26 Apr$^{(P_4)}$ & -&-&-& 0.370(0.368-0.376)\\
30 Apr$^{(P_4)}$ & -&-&-& 0.369(0.368-0.373)\\
04 May$^{(P_4)}$ & -&-&-& 0.369(0.368-0.372)\\
08 May$^{(P_4)}$ & -&-&-& 0.369(0.368-0.371)\\
11 May$^{(P_4)}$ & -&-&-& 0.369(0.368-0.370)\\
15 May$^{(P_4)}$ & -&-&-& 0.3684(0.3679-0.3702)\\
19 May$^{(P_4)}$ & -&-&-& 0.3683(0.3679-0.3698)\\
23 May$^{(P_4)}$ & -&-&-& 0.3683(0.3679-0.3696)\\
27 May$^{(P_4)}$ & -&-&-& 0.3682(0.3679-0.3695)\\
\hline
\end{tabular}
        \label{multi specific parm table}
\end{table}

\clearpage
%%%%%%%%%%%%
\begin{table}[H]
\centering
\small
%\setlength\tabcolsep{1pt}
\caption{\emph{Model estimates for length of stay from the joint process }}
 \begin{tabular}{cccccc}
\hline
\hline
& \multicolumn{2}{c}{Patients in hospital} & \multicolumn{2}{c}{Patients in ICU}& \\
End date & $\alpha_1$ & $\beta_1$ & $\alpha_2$ & $\beta_2$ & Fraction to ICU\\
\hline
16 Mar$^{(P_1)}$ & 0.249(-1.078-1.953) & 1.191(0.022-7.838) & 2.250(0.375-4.090) & 5.568(1.240-9.749) & 0.506(0.238-0.878)\\
20 Mar$^{(P_1)}$ & 0.537(-0.772-1.410) & 0.487(0.017-1.593) & 2.161(0.253-4.041) & 5.204(0.455-9.749) & 0.454(0.245-0.772)\\
20 Mar$^{(P_2)}$ & 0.537(-0.771-1.426) & 0.550(0.018-1.799) & 2.293(0.344-4.098) & 4.942(0.688-9.710) & 0.477(0.250-0.853)\\
24 Mar$^{(P_1)}$ & 0.799(-0.626-1.735) & 0.528(0.018-1.778) & 2.156(0.263-3.981) & 5.469(0.733-9.767) & 0.409(0.247-0.588)\\
24 Mar$^{(P_2)}$ & 0.863(-0.571-1.801) & 0.557(0.021-1.713) & 2.254(0.351-3.992) & 5.196(1.012-9.739) & 0.422(0.252-0.708)\\
28 Mar$^{(P_2)}$ & 1.090(-0.479-2.107) & 0.653(0.026-2.027) & 2.323(0.354-4.073) & 4.915(0.385-9.722) & 0.401(0.209-0.657)\\
02 Apr$^{(P_2)}$ & 1.556(-0.231-2.491) & 0.811(0.030-2.429) & 2.351(0.348-4.147) & 4.689(0.729-9.659) & 0.371(0.208-0.614)\\
02 Apr$^{(P_3)}$ & 1.768(0.134-2.555) & 0.689(0.022-2.202) & 2.413(0.424-4.182) & 5.120(0.967-9.725) & 0.370(0.256-0.534)\\
06 Apr$^{(P_2)}$ & 2.135(0.479-2.714) & 0.704(0.030-2.538) & 2.488(0.716-4.010) & 3.750(0.244-9.554) & 0.333(0.195-0.518)\\
06 Apr$^{(P_3)}$ & 2.539(1.014-2.830) & 0.368(0.009-2.122) & 3.226(1.514-4.635) & 1.908(0.429-8.111) & 0.463(0.229-0.914)\\
\pagebreak
10 Apr$^{(P_3)}$ & 2.722(2.517-2.840) & 0.188(0.007-0.586) & 3.559(2.745-4.456) & 1.009(0.398-1.973) & 0.611(0.241-0.971)\\
10 Apr$^{(P_4)}$ & 2.649(2.422-2.783) & 0.225(0.011-0.602) & 3.247(2.383-4.424) & 1.033(0.177-2.183) & 0.461(0.199-0.903)\\
14 Apr$^{(P_3)}$ & 2.656(2.488-2.769) & 0.303(0.017-0.721) & 3.318(2.587-4.119) & 0.885(0.171-1.537) & 0.503(0.206-0.950)\\
14 Apr$^{(P_4)}$ & 2.595(2.413-2.718) & 0.290(0.024-0.616) & 3.110(2.388-4.144) & 0.894(0.138-1.647) & 0.416(0.195-0.869)\\
18 Apr$^{(P_4)}$ & 2.592(2.459-2.693) & 0.282(0.023-0.562) & 3.086(2.427-3.984) & 0.817(0.099-1.496) & 0.409(0.193-0.833)\\
22 Apr$^{(P_4)}$ & 2.538(2.412-2.638) & 0.347(0.046-0.632) & 3.201(2.393-4.157) & 0.927(0.196-1.487) & 0.461(0.195-0.922)\\
26 Apr$^{(P_4)}$ & 2.515(2.400-2.611) & 0.373(0.061-0.654) & 3.183(2.402-4.193) & 0.955(0.239-1.542) & 0.449(0.200-0.899)\\
30 Apr$^{(P_4)}$ & 2.486(2.373-2.583) & 0.394(0.072-0.684) & 3.104(2.367-4.077) & 0.920(0.226-1.536) & 0.426(0.199-0.889)\\
04 May$^{(P_4)}$ & 2.403(2.281-2.508) & 0.530(0.207-0.848) & 3.284(2.343-4.478) & 1.184(0.464-1.888) & 0.465(0.210-0.906)\\
08 May$^{(P_4)}$ & 2.392(2.274-2.495) & 0.499(0.154-0.817) & 3.221(2.369-4.274) & 1.084(0.406-1.651) & 0.466(0.212-0.929)\\
11 May$^{(P_4)}$ & 2.347(2.223-2.455) & 0.554(0.200-0.902) & 3.193(2.280-4.490) & 1.119(0.291-1.893) & 0.451(0.201-0.934)\\
15 May$^{(P_4)}$ & 2.354(2.230-2.465) & 0.466(0.075-0.826) & 2.745(2.263-3.611) & 0.763(0.084-1.408) & 0.318(0.197-0.613)\\
19 May$^{(P_4)}$ & 2.352(2.229-2.461) & 0.396(0.036-0.769) & 2.806(2.249-3.941) & 0.709(0.040-1.498) & 0.351(0.196-0.792)\\
23 May$^{(P_4)}$ & 2.377(2.256-2.480) & 0.279(0.017-0.629) & 2.780(2.312-3.744) & 0.544(0.017-1.249) & 0.347(0.200-0.783)\\
27 May$^{(P_4)}$ & 2.369(2.247-2.471) & 0.220(0.011-0.562) & 2.523(2.307-3.191) & 0.263(0.007-0.947) & 0.251(0.202-0.491)\\
\hline
\end{tabular}
        \label{multi model LOS}
\end{table}

%%%%%
\begin{figure}[H]
 \centering
 \includegraphics[scale=0.40]{figure/appx_Fig2_01.png}
 \caption{\emph{5-day ahead prediction for number of new covid-19 hospitalization, patients in hospital and patients in ICU \underline{from the joint process}. The dots are observed data, where black and red ones are corresponding to calibration and prediction period, respectively. The line and envelope are model fitted line and 95\%CI from Phase 1 (purple), Phase 2 (orange), Phase 3 (green) and Phase 4 (blue). Column correspond to new hospitalizations (left), total number of patients in hospital (middle) and number of patients in ICU (right). Rows correspond to different prediction dates during the epidemic. }}
 \end{figure}
 %%%%%%%%%%%%%% 08May
 \begin{figure}[p]\ContinuedFloat
 \centering
 \includegraphics[scale=0.40]{figure/appx_Fig2_02.png}
 \caption{\emph{5-day ahead prediction for number of new covid-19 hospitalization, patients in hospital and patients in ICU \underline{from the joint process}. The dots are observed data, where black and red ones are corresponding to calibration and prediction period, respectively. The line and envelope are model fitted line and 95\%CI from Phase 1 (purple), Phase 2 (orange), Phase 3 (green) and Phase 4 (blue). Column correspond to new hospitalizations (left), total number of patients in hospital (middle) and number of patients in ICU (right). Rows correspond to different prediction dates during the epidemic.  \textbf{(cont'd)} }}
\label{multi model extra fit plot} 
\end{figure}
%%%%

%%%%%%%%%%FROM GAMMA DISTRIBUTION
\subsection*{Sensitivity analysis: gamma distribution for length of stay}
\begin{table}[H]
\centering
\small
%\setlength\tabcolsep{1pt}
\caption{\emph{Model goodness of fit and prediction performance via RMSE for covid-19 pandemic in Belgium from March to June 2020 from the joint process with gamma distribution}}
 \begin{tabular}{ccrrrrrrrrrrr}
\hline
\hline
& & & \multicolumn{3}{c}{RMSE (new hosp)} & \multicolumn{3}{c}{RMSE (patients in hosp)}& \multicolumn{3}{c}{RMSE (patients in ICU)}\\
Date & Phase  &$WAIC$ & 5-day & 7-day & 10-day & 5-day &  7-day & 10-day & 5-day & 7-day & 10-day\\
\hline
16 Mar &${P_1}$& 151.44 & 370.24 & 913.67 & 2821.13 & 577.08 & 1619.33 & 6017.54 & 141.07 & 380.19 & 1336.69\\
\hdashline
20 Mar &${P_1}$ & 273.46 & 480.01 & 871.32 & 2112.21 & 1074.48 & 2188.84 & 5980.77 & 199.20 & 423.40 & 1216.79\\
 &${P_2}$ & 272.78 & 75.44 & 78.99 & 82.57 & 199.37 & 411.22 & 738.56 & 91.06 & 150.56 & 223.73\\
\hdashline
24 Mar &${P_1}$ & 423.86 & 713.10 & 1217.24 & 2399.53 & 1934.64 & 3722.62 & 8694.34 & 377.51 & 742.28 & 1738.46\\
 &${P_2}$ & 408.11 & 180.31 & 166.28 & 163.42 & 615.55 & 794.81 & 950.78 & 221.13 & 274.23 & 347.98\\
\hdashline
28 Mar &${P_2}$ & 561.75 & 49.09 & 71.27 & 144.44 & 550.91 & 811.48 & 1162.81 & 25.06 & 50.45 & 111.72\\
\hdashline
02 Apr &${P_2}$ & 754.17 & 155.53 & 144.27 & 170.21 & 1219.15 & 1450.28 & 1768.33 & 178.45 & 219.47 & 289.61\\
 &${P_3}$ & 766.6 & 172.95 & 226.21 & 245.73 & 491.17 & 424.55 & 571.94 & 52.89 & 111.65 & 202.93\\
\hdashline
06 Apr &${P_2}$ & 921.67 & 74.91 & 150.50 & 174.22 & 1195.40 & 1308.56 & 1473.29 & 203.82 & 235.80 & 286.70\\
 &${P_3}$ & 923.38 & 279.37 & 255.02 & 254.39 & 559.11 & 964.29 & 1531.23 & 187.81 & 259.57 & 361.16\\
\hdashline
10 Apr &${P_3}$ & 1116.86 & 166.76 & 193.74 & 192.15 & 1256.82 & 1584.59 & 2061.60 & 270.79 & 335.21 & 425.58\\
 &${P_4}$ & 1067.75 & 50.96 & 57.99 & 52.74 & 243.94 & 293.01 & 510.64 & 35.50 & 51.60 & 94.92\\
\hdashline
14 Apr &${P_3}$ & 1291.84 & 194.66 & 190.46 & 188.85 & 1571.00 & 1923.82 & 2220.40 & 327.67 & 393.49 & 463.71\\
 &${P_4}$ & 1219.81 & 70.62 & 72.49 & 76.31 & 618.24 & 840.31 & 996.76 & 104.23 &  142.92 & 183.53\\
\hdashline
18 Apr &${P_4}$ & 1373.47 & 46.74 & 53.61 & 49.90 & 799.21 & 838.39 & 978.82 & 144.35 & 163.09 & 194.92\\
\hdashline
22 Apr &${P_4}$ & 1527.82 & 38.47 & 46.93 & 44.18 & 745.96 & 829.22 & 872.00 & 163.98 & 169.10 & 179.79\\
\hdashline
26 Apr &${P_4}$ & 1681.57 & 40.09 & 36.12 & 34.29 & 736.23 & 769.11 & 856.09 & 136.11 & 145.04 & 152.51\\
\hdashline
30 Apr &${P_4}$ & 1838.35 & 26.73 & 27.65 & 24.33 & 669.20 & 695.24 & 701.50 & 118.72 & 115.23 & 121.36\\
\hdashline
04 May &${P_4}$ & 1991.22 & 26.10 & 22.38 & 24.42 & 589.30 & 626.35 & 651.77 & 90.00 & 105.17 & 111.56\\
\hdashline
08 May &${P_4}$ & 2139.00 & 18.06 & 18.94 & 17.83 & 540.22 & 544.68 & 556.54 & 98.73 & 98.60 & 104.28\\
\hdashline
11 May &${P_4}$ & 2249.50 & 20.56 & 18.27 & 23.09 & 468.61 & 491.50 & 511.06 & 85.58 & 93.74 & 93.56\\
\hdashline
15 May &${P_4}$ & 2396.84 & 19.32 & 18.50 & 17.24 & 426.76 & 443.15 & 479.44 & 78.14 & 76.07 & 80.63\\
\hdashline
19 May &${P_4}$ & 2543.72 & 18.30 & 16.55 & 16.27 & 409.25 & 431.88 & 405.34 & 59.55 & 65.16 & 62.67\\
\hdashline
23 May &${P_4}$ & 2692.36 & 11.49 & 12.11 & 11.31 & 361.08 & 329.37 & 319.21 & 57.68 & 53.04 & 54.35\\
\hdashline
27 May &${P_4}$ & 2842.26 & 7.62 & 7.79 & 8.83 & 188.22 & 207.98 & 203.77 & 33.87 & 39.23 & 36.99\\ 
\hline
\end{tabular}
        \label{multi model RMSE - GAMMA}
\end{table}

\begin{table}[H]
\centering
\small
\setlength\tabcolsep{1.5pt}
\caption{\emph{Model estimates for common parameters from the joint process with gamma distribution}}
 \begin{tabular}{ccccc}
\hline
\hline
End date & Initial growth & Max daily new hospitalisation & Turning point & Final size ($\times10^4$)\\
\hline
16 Mar$^{(P_1)}$ & 0.374(0.284-0.469) &-&-&-\\
20 Mar$^{(P_1)}$ & 0.279(0.247-0.312) &-&-&- \\
20 Mar$^{(P_2)}$ & 0.410(0.277-0.634) & 1223.379(181.573-5483.817) &-&-\\
24 Mar$^{(P_1)}$ & 0.225(0.203-0.247) &-&-&-\\
24 Mar$^{(P_2)}$ & 0.377(0.305-0.454) & 402.977(288.803-603.354) &-&-\\
28 Mar$^{(P_2)}$ & 0.305(0.262-0.355) & 623.611(470.535-860.483) &-&-\\
02 Apr$^{(P_2)}$ & 0.313(0.280-0.350) & 572.314(488.802-665.131) &-&-\\
02 Apr$^{(P_3)}$ & 0.248(0.230-0.266) & 590.033(517.903-664.527) & 17.499(16.564-18.536) & 0.952(0.837-1.085)\\
06 Apr$^{(P_2)}$ & 0.337(0.302-0.375) & 511.946(447.773-584.301) &-&-\\
06 Apr$^{(P_3)}$ & 0.240(0.227-0.253) & 628.820(568.414-693.256) & 18.122(17.497-18.764) & 1.048(0.961-1.138)\\
10 Apr$^{(P_3)}$ & 0.221(0.209-0.234) & 693.172(605.022-791.551) & 19.531(18.824-20.237) & 1.253(1.112-1.398)\\
10 Apr$^{(P_4)}$ & 22.932(0.559-127.710) & 539.018(495.775-587.830) & 20.829(19.810-21.965) & 1.539(1.368-1.722)\\
14 Apr$^{(P_3)}$ & 0.205(0.195-0.215) & 686.397(607.443-770.067) & 20.630(20.033-21.218) &  1.336(1.206-1.472) \\
14 Apr$^{(P_4)}$ & 47.600(0.520-102.790) & 534.362(493.712-582.470) & 20.602(19.831-21.424) & 1.494(1.373-1.631)\\
18 Apr$^{(P_4)}$ & 65.408(1.002-274.770) & 530.981(494.941-569.902) & 21.240(20.507-21.978) & 1.593(1.486-1.707)\\
22 Apr$^{(P_4)}$ & 97.257(1.493-495.017) & 524.565(491.439-559.733) & 21.633(21.002-22.279) & 1.629(1.532-1.731)\\
26 Apr$^{(P_4)}$ & 113.077(2.101-633.156) & 520.835(488.698-554.320) & 22.056(21.417-22.671) & 1.667(1.575-1.765)\\
30 Apr$^{(P_4)}$ & 167.299(3.695-927.471) & 514.378(483.081-547.855) & 22.526(21.925-23.132) & 1.701(1.609-1.799)\\
04 May$^{(P_4)}$ & 152.045(3.630-965.829) & 503.855(471.679-537.756) & 22.501(21.880-23.106) & 1.680(1.588-1.777)\\
08 May$^{(P_4)}$ & 211.568(4.674-1085.373) & 493.802(462.065-526.143) & 23.019(22.434-23.599) & 1.699(1.606-1.797)\\
11 May$^{(P_4)}$ & 245.709(5.132-1258.294) & 486.172(455.075-519.797) & 23.109(22.535-23.708) & 1.695(1.605-1.795)\\
15 May$^{(P_4)}$ & 255.531(6.011-1363.693) & 470.225(440.240-502.518) & 23.774(23.281-24.296) & 1.702(1.605-1.806)\\
19 May$^{(P_4)}$ & 261.101(6.857-1517.889) & 457.439(428.615-489.397) & 24.126(23.615-24.660) & 1.702(1.606-1.807)\\
23 May$^{(P_4)}$ & 276.654(7.547-1597.209) & 451.017(420.746-483.181) & 24.539(23.977-25.092) & 1.724(1.620-1.835)\\
27 May$^{(P_4)}$ & 324.947(8.098-1635.819) & 437.171(406.862-469.727) & 24.920(24.341-25.488) & 1.720(1.614-1.836)\\
\hline
\end{tabular}
        \label{multi common parm table - GAMMA}

\end{table}

%%%%%%%
\begin{table}[H]
\centering
\small
\setlength\tabcolsep{2pt}
\caption{\emph{Model estimates for specific parameters from the joint process with gamma distribution}}
 \begin{tabular}{ccccc}
\hline
\hline
End date & Doubling time & Max growth & Time max increase & Fraction before turning point\\
\hline
16 Mar$^{(P_1)}$ & 1.887(1.478-2.444) &-&-&- \\
20 Mar$^{(P_1)}$ & 2.495(2.224-2.811) &-&-&-\\
20 Mar$^{(P_2)}$ & -& 92.080(24.831-384.441) & 7.915(3.571-19.247) &-\\
24 Mar$^{(P_1)}$ & 3.084(2.801-3.410) &-&-&-\\
24 Mar$^{(P_2)}$ & -& 37.350(29.931-48.578) & 7.583(5.774-10.177) &-\\
28 Mar$^{(P_2)}$ & -& 47.094(38.759-58.854) & 10.388(8.475-12.716) &-\\
02 Apr$^{(P_2)}$ & -& 44.728(39.337-50.422) & 9.823(8.678-11.059) &-\\
06 Apr$^{(P_2)}$ & -& 43.070(37.983-48.638) & 8.908(7.914-9.925) &-\\
10 Apr$^{(P_4)}$ & -&-&-& 0.379(0.368-0.404)\\
14 Apr$^{(P_4)}$ & -&-&-& 0.381(0.368-0.407)\\
18 Apr$^{(P_4)}$ & -&-&-& 0.373(0.368-0.385)\\
22 Apr$^{(P_4)}$ & -&-&-& 0.371(0.368-0.379)\\
26 Apr$^{(P_4)}$ & -&-&-& 0.370(0.368-0.375)\\
30 Apr$^{(P_4)}$ & -&-&-& 0.369(0.368-0.372)\\
04 May$^{(P_4)}$ & -&-&-& 0.369(0.368-0.372)\\
08 May$^{(P_4)}$ & -&-&-& 0.369(0.368-0.371)\\
11 May$^{(P_4)}$ & -&-&-& 0.3685(0.3679-0.3707)\\
15 May$^{(P_4)}$ & -&-&-& 0.3684(0.3679-0.3702)\\
19 May$^{(P_4)}$ & -&-&-& 0.3683(0.3679-0.3698)\\
23 May$^{(P_4)}$ & -&-&-& 0.3683(0.3679-0.3696)\\
27 May$^{(P_4)}$ & -&-&-& 0.3683(0.3679-0.3694)\\
\hline
\end{tabular}
        \label{multi specific parm table - GAMMA}
\end{table}
%%%%%%%%%%%%
\begin{table}[H]
\centering
\small
%\setlength\tabcolsep{1pt}
\caption{\emph{Model estimates for length of stay from the joint process with gamma distribution}}
 \begin{tabular}{cccccc}
\hline
\hline
& \multicolumn{2}{c}{Patients in hospital} & \multicolumn{2}{c}{Patients in ICU}& \\
End date & $\alpha_1$ & $\beta_1$ & $\alpha_2$ & $\beta_2$ & Fraction to ICU\\
\hline
16 Mar$^{(P_1)}$ & 2.226(0.015-9.043) & 1.724(0.023-8.619) & 2.046(0.087-7.765) & 3.949(0.070-9.653) & 0.446(0.184-0.959)\\
20 Mar$^{(P_1)}$ & 2.740(0.030-9.320) & 1.565(0.031-8.038) & 3.469(0.146-9.408) & 2.895(0.171-9.171) & 0.382(0.196-0.903)\\
20 Mar$^{(P_2)}$ & 2.678(0.040-9.198) & 1.771(0.030-8.591) & 2.244(0.150-8.046) & 4.456(0.159-9.736) & 0.395(0.191-0.887)\\
24 Mar$^{(P_1)}$ & 2.889(0.046-9.293) & 1.836(0.050-8.334) & 2.755(0.128-9.051) & 3.974(0.140-9.576) & 0.322(0.189-0.877)\\
24 Mar$^{(P_2)}$ & 2.967(0.054-9.347) & 1.884(0.053-8.301) & 2.649(0.168-8.249) & 4.368(0.154-9.693) & 0.367(0.188-0.909)\\
28 Mar$^{(P_2)}$ & 3.426(0.110-9.400) & 2.180(0.085-8.292) & 2.802(0.120-8.857) & 3.704(0.144-9.566) & 0.254(0.188-0.479)\\
02 Apr$^{(P_2)}$ & 4.382(0.456-9.602) & 2.837(0.539-8.645) & 3.243(0.265-9.202) & 4.288(0.266-9.633) & 0.246(0.182-0.431)\\
02 Apr$^{(P_3)}$ & 3.858(0.443-9.404) & 3.238(0.622-8.892) & 3.442(0.389-9.129) & 4.382(0.410-9.646) & 0.257(0.185-0.518)\\
06 Apr$^{(P_2)}$ & 5.425(1.334-9.720) & 2.991(1.276-7.662) & 3.394(0.846-8.740) & 5.206(1.045-9.631) & 0.264(0.182-0.544)\\
06 Apr$^{(P_3)}$ & 6.693(2.330-9.812) & 2.378(1.427-5.602) & 4.153(1.523-9.430) & 5.549(1.347-9.835) & 0.295(0.188-0.550)\\
10 Apr$^{(P_3)}$ & 7.605(3.880-9.897) & 2.149(1.504-3.954) & 4.153(2.047-9.025) & 5.750(1.675-9.748) & 0.305(0.192-0.540)\\
10 Apr$^{(P_4)}$ & 6.620(2.390-9.849) & 2.453(1.419-5.458) & 4.789(1.752-9.589) & 4.392(1.343-9.612) & 0.254(0.185-0.424)\\
14 Apr$^{(P_3)}$ & 7.782(4.651-9.889) & 2.012(1.459-3.280) & 4.937(2.230-9.570) & 4.812(1.511-9.786) & 0.289(0.190-0.554)\\
14 Apr$^{(P_4)}$ & 6.788(3.168-9.816) & 2.270(1.415-4.278) & 3.662(1.817-8.833) & 5.644(1.479-9.808) & 0.266(0.191-0.411)\\
18 Apr$^{(P_4)}$ & 7.160(3.505-9.855) & 2.133(1.390-3.997) & 4.315(1.966-9.265) & 5.092(1.378-9.723) & 0.264(0.191-0.410)\\
22 Apr$^{(P_4)}$ & 6.611(3.648-9.766) & 2.215(1.376-3.752) & 3.896(1.978-8.813) & 5.093(1.450-9.713) & 0.257(0.194-0.365)\\
26 Apr$^{(P_4)}$ & 6.200(2.835-9.731) & 2.395(1.357-4.841) & 3.374(1.849-7.882) & 5.791(1.555-9.801) & 0.262(0.196-0.370)\\
30 Apr$^{(P_4)}$ & 5.769(2.409-9.539) & 2.600(1.350-5.588) & 3.128(1.916-6.963) & 6.019(1.816-9.817) & 0.267(0.201-0.382)\\
04 May$^{(P_4)}$ & 4.036(1.673-8.187) & 3.754(1.476-8.017) & 2.873(1.657-6.027) & 5.991(1.916-9.810) & 0.246(0.189-0.327)\\
08 May$^{(P_4)}$ & 4.781(1.903-9.396) & 3.121(1.282-6.873) & 2.795(1.727-5.264) & 6.142(2.197-9.790) & 0.258(0.197-0.348)\\
11 May$^{(P_4)}$ & 3.622(1.625-7.921) & 3.981(1.470-8.037) & 3.408(1.644-8.384) & 5.196(1.289-9.736) & 0.239(0.188-0.322)\\
15 May$^{(P_4)}$ & 5.606(2.792-9.508) & 2.339(1.206-4.327) & 3.218(1.811-8.171) & 5.726(1.438-9.765) & 0.266(0.205-0.355)\\
19 May$^{(P_4)}$ & 5.676(2.458-9.703) & 2.359(1.150-4.884) & 4.367(1.953-9.483) & 4.300(1.141-9.551) & 0.251(0.196-0.357)\\
23 May$^{(P_4)}$ & 5.565(2.195-9.690) & 2.525(1.152-5.499) & 4.045(1.928-9.278) & 4.990(1.234-9.705) & 0.268(0.199-0.389)\\
27 May$^{(P_4)}$ & 5.740(2.132-9.726) & 2.407(1.122-5.540) & 5.359(2.128-9.683) & 3.360(1.159-9.401) & 0.250(0.203-0.381)\\
\hline
\end{tabular}
        \label{multi model LOS - GAMMA}
\end{table}


\begin{figure}[H]
 \centering
 \includegraphics[scale=0.40]{figure/appx_Fig3_01.png}
 \caption{\emph{5-day ahead prediction for number of new covid-19 hospitalization, patients in hospital and patients in ICU \underline{from the joint process} with gamma distribution. The dots are observed data, where black and red ones correspond to calibration and prediction period, respectively. The line and envelope are posterior mean and 95\% CI for models from Phase 1 (purple), Phase 2 (orange), Phase 3 (green) and Phase 4 (blue). Column correspond to new hospitalizations (left), total number of patients in hospital (middle) and number of patients in ICU (right). Rows correspond to different prediction dates during the epidemic.}}
 \end{figure}
 %%%%%%%%%%%%%% 06Apr
 \begin{figure}[H]\ContinuedFloat
 \centering
 \includegraphics[scale=0.40]{figure/appx_Fig3_02.png}
  \caption{\emph{5-day ahead prediction for number of new covid-19 hospitalization, patients in hospital and patients in ICU \underline{from the joint process} with gamma distribution. The dots are observed data, where black and red ones correspond to calibration and prediction period, respectively. The line and envelope are posterior mean and 95\% CI for models from Phase 1 (purple), Phase 2 (orange), Phase 3 (green) and Phase 4 (blue). Column correspond to new hospitalizations (left), total number of patients in hospital (middle) and number of patients in ICU (right). Rows correspond to different prediction dates during the epidemic. \textbf{(cont'd)}}}
 \end{figure}
 %%%%%%26Apr
 \begin{figure}[H]\ContinuedFloat
 \centering
 \includegraphics[scale=0.40]{figure/appx_Fig3_03.png}
 \caption{\emph{5-day ahead prediction for number of new covid-19 hospitalization, patients in hospital and patients in ICU \underline{from the joint process} with gamma distribution. The dots are observed data, where black and red ones correspond to calibration and prediction period, respectively. The line and envelope are posterior mean and 95\% CI for models from Phase 1 (purple), Phase 2 (orange), Phase 3 (green) and Phase 4 (blue). Column correspond to new hospitalizations (left), total number of patients in hospital (middle) and number of patients in ICU (right). Rows correspond to different prediction dates during the epidemic. \textbf{(cont'd)}}}
 \end{figure}
 %%%%%15May
 \begin{figure}[H]\ContinuedFloat
 \centering
 \includegraphics[scale=0.40]{figure/appx_Fig3_04.png}
 \caption{\emph{5-day ahead prediction for number of new covid-19 hospitalization, patients in hospital and patients in ICU \underline{from the joint process} with gamma distribution. The dots are observed data, where black and red ones correspond to calibration and prediction period, respectively. The line and envelope are posterior mean and 95\% CI for models from Phase 1 (purple), Phase 2 (orange), Phase 3 (green) and Phase 4 (blue). Column correspond to new hospitalizations (left), total number of patients in hospital (middle) and number of patients in ICU (right). Rows correspond to different prediction dates during the epidemic. \textbf{(cont'd)} }}
 \label{multi all fit-plots - GAMMA}
\end{figure}


\begin{figure}[H]
 \centering
 \includegraphics[scale=0.32]{figure/appx_Fig4.png}
 \caption{\emph{ Model estimates \underline{from the joint process} with gamma distribution for maximum daily new hospitalizations, turning point, final size, fraction before turning point and length of stay in hospital and ICU. The dots and lines are posterior means and 95\% CI for models from Phase 1 (purple), Phase 2 (orange), Phase 3 (green) and Phase 4 (blue), respectively.  }}
\label{GM multi model estimates} 
\end{figure}

\begin{figure}[H]
 \centering
 \includegraphics[scale=0.32]{figure/appx_Fig5.png}
 \caption{\emph{ Model prediction for hospital and ICU exceedance probability on Day 5 ahead from \underline{the joint process} with gamma distribution. The dots are posterior means for models from Phase 1 (purple), Phase 2 (orange), Phase 3 (green) and Phase 4 (blue), respectively.  }}
\label{GM multi model exceed prob} 
\end{figure}


\newpage
\section*{Appendix D: Additional model prediction performance measures}
\subsection*{Univariate model}

\begin{table}[h]
\centering
\small
%\setlength\tabcolsep{1pt}
\caption{\emph{Model goodness of fit and prediction performance via RMSE for covid-19 pandemic in Belgium from March to June 2020}}
 \begin{tabular}{ccrrrrrrrrrrr}
\hline
\hline
& & & \multicolumn{3}{c}{RMSE (new hosp)} & \multicolumn{3}{c}{RMSE (patients in hosp)}& \multicolumn{3}{c}{RMSE (patients in ICU)}\\
Date & Phase  &$WAIC$ & 5-day & 7-day & 10-day & 5-day &  7-day & 10-day & 5-day & 7-day & 10-day\\
\hline
16 Mar &${P_1}$ &60.1& 619.9 & 1917.0 & 11824.5 & 1100.1 & 3675.2 & 23012.1 & 301.2 & 944.0 & 5661.5\\
\hdashline
20 Mar &${P_1}$  &101.5& 558.5 & 1060.5 & 2730.3 & 1107.9 & 2446.6 & 7215.1& 312.7 & 648.1 & 1842.1\\
 &${P_2}$  &103.4& 83.1 & 93.8 & 97.1 & 333.7 & 538.3 & 848.1 & 41.9 & 74.2 & 107.6\\
\hdashline
24 Mar &${P_1}$  &152.8& 686.4 & 1198.0 & 2434.7 & 1227.1 & 2792.0 & 7292.1 & 395.3 & 779.8 & 1853.4\\
 &${P_2}$  &145.2& 192.5 & 179.0 & 176.9 & 1149.0 & 1378.2 & 1566.8 & 172.2 & 212.7 & 262.1\\
\hdashline
28 Mar &${P_2}$  &195.4& 46.5 & 67.8 & 139.7 & 724.0 & 648.0 & 547.6 & 30.2 & 28.4 & 72.2\\
\hdashline
02 Apr &${P_2}$  &250.4& 162.7 & 150.7 & 176.9 & 454.2 & 387.2 & 423.6 & 53.9 & 83.0 & 149.6\\
 &${P_3}$  &258.3& 150.0 & 207.4 & 230.2 & 1091.6 & 1281.0 & 1580.9 & 137.2 & 193.5 & 267.5\\
\hdashline
06 Apr &${P_2}$  &304.3& 75.9 & 151.8 & 175.42 & 402.0 & 342.4 & 371.2 & 61.0 & 94.1 &  154.7\\
 &${P_3}$  &301.5& 264.6 & 241.9 & 243.8 & 1387.5 & 1615.7 & 1921.0 & 216.4 & 267.4 & 332.0\\
\hdashline
10 Apr &${P_3}$  &367.8& 113.5 & 148.3 & 152.7 & 980.8 & 1133.1 & 1385.2 & 88.6 & 123.2 & 178.8\\
 &${P_4}$  &341.2& 50.7 & 58.4 & 53.4 & 804.3 & 832.1 & 916.8 & 28.1 & 32.3 & 50.0\\
\hdashline
14 Apr &${P_3}$  &413.6& 163.7 & 163.0 & 165.7 & 1168.0 & 1363.6 & 1490.1 & 120.0 & 162.1 & 203.7\\
 &${P_4}$  &383.6& 75.6 & 77.3 & 81.3 & 991.8 & 1095.1 & 1122.9 & 80.8 & 100.7 & 117.5\\
\hdashline
18 Apr &${P_4}$& 427.92 & 49.32 & 57.11 & 53.21 & 902.76 & 872.04 & 904.14 & 51.59 & 55.71 & 70.35\\
\hdashline
22 Apr &${P_4}$& 470.04 & 43.46 & 52.43 & 49.44 & 774.12 & 798.97 & 775.83 & 69.59 & 65.78 & 64.96\\
\hdashline
26 Apr &${P_4}$& 512.35 & 45.57 & 39.62 & 38.10 & 738.45 & 724.55 & 749.65 & 25.66 & 26.38 & 27.93\\
\hdashline
30 Apr &${P_4}$& 557.06 & 26.30 & 29.09 & 26.28 & 561.69 & 559.28 & 532.64 & 19.23 & 17.62 & 17.96\\
\hdashline
04 May &${P_4}$& 592.71 & 32.99 & 28.17 & 30.06 & 547.52 & 558.16 & 555.66 & 8.25 & 22.34 & 24.82\\
\hdashline
08 May &${P_4}$& 634.66 & 21.74 & 23.23 & 22.25 & 450.09 & 442.31 & 441.15 & 17.81 & 15.63 & 18.01\\
\hdashline
11 May &${P_4}$  &658.7& 27.2 & 24.5 & 28.6 & 428.8 & 440.8 & 449.0 & 14.2 &  16.7 & 15.0\\
\hdashline
15 May &${P_4}$& 702.40 & 24.64 & 23.68 & 22.18 & 335.28 & 347.80 & 382.65 & 14.01 & 12.00 & 18.06\\
\hdashline
19 May &${P_4}$& 739.45 & 23.22 & 21.45 & 20.93 & 391.20 & 410.47 & 381.67 & 17.20 & 17.30 & 14.79\\
\hdashline
23 May &${P_4}$& 785.38 & 14.91 & 15.63 & 14.81 & 333.50 & 301.44 & 290.45 & 7.27 & 8.63 & 11.87\\
\hdashline
27 May &${P_4}$  &823.1& 11.4 & 11.5 & 12.4 & 174.8 & 193.9 & 189.7 & 24.7 & 21.5 & 18.7\\
\hline
\end{tabular}
        \label{uni extra P4 model RMSE}
\end{table}


\begin{table}[h]
\centering
\small
%\setlength\tabcolsep{1pt}
\caption{\emph{Model prediction performance via MAPE for the COVID pandemic in Belgium from March to June 2020}}
\textcolor{black}{
\begin{tabular}{crrrrrrrrrrr}
\hline
\hline
&  & \multicolumn{3}{c}{MAPE (new hosp)} & \multicolumn{3}{c}{MAPE (patients in hosp)}& \multicolumn{3}{c}{MAPE (patients in ICU)}\\
Date & Phase  & 5-day & 7-day & 10-day & 5-day &  7-day & 10-day & 5-day & 7-day & 10-day\\
\hline
16 Mar &${P_1}$& 1.92 & 4.97 & 15.08 & 0.84 & 1.63 & 5.12 & 1.10 & 2.09 & 5.83\\
\hdashline
20 Mar &${P_1}$ & 1.35 & 1.90 & 3.90 & 0.41 & 0.65 & 1.24 & 0.58 & 0.83 & 1.54\\
 &${P_2}$ & 0.42 & 0.45 & 0.51 & 0.23 & 0.27 & 0.33 & 0.21 & 0.25 & 0.30\\
\hdashline
24 Mar &${P_1}$ & 1.11 & 1.86 & 3.49 & 0.30 & 0.49 & 1.02 & 0.41 & 0.64 & 1.21\\
 &${P_2}$ & 0.35 & 0.34 & 0.34 & 0.29 & 0.32 & 0.33 & 0.21 & 0.23 & 0.25\\
\hdashline
28 Mar &${P_2}$ & 0.22 & 0.24 & 0.37 & 0.16 & 0.15 & 0.14 & 0.09 & 0.10 & 0.11\\
\hdashline
02 Apr &${P_2}$ & 0.42 & 0.38 & 0.47 & 0.09 & 0.08 & 0.09 & 0.07 & 0.08 & 0.12\\
 &${P_3}$ & 0.33 & 0.42 & 0.52 & 0.19 & 0.22 & 0.27 & 0.12 & 0.15 & 0.20\\
\hdashline
06 Apr &${P_2}$ & 0.25 & 0.47 & 0.56 & 0.08 & 0.08 & 0.08 & 0.07 & 0.09 & 0.12\\
 &${P_3}$ & 0.60& 0.62 & 0.68 & 0.24 & 0.28 & 0.34 & 0.17 & 0.20 & 0.26 \\
\hdashline
10 Apr &${P_3}$ & 0.38 & 0.47 & 0.54 & 0.18 & 0.21 & 0.25 & 0.10 & 0.11 & 0.15\\
&${P_4}$ & 0.23 & 0.24 & 0.24 & 0.14 & 0.15 & 0.17 & 0.05 & 0.06 & 0.06\\
\hdashline
14 Apr &${P_3}$ & 0.58 & 0.61 & 0.67 & 0.23 & 0.27 & 0.31 & 0.11 & 0.15 & 0.19\\
 &${P_4}$ &0.27 & 0.28 & 0.32 & 0.19 & 0.21 & 0.23 & 0.07 & 0.09 & 0.11\\
\hdashline
18 Apr &${P_4}$& 0.24 & 0.27 & 0.27 & 0.19 & 0.19 & 0.21 & 0.06 & 0.06 & 0.08\\
\hdashline
22 Apr &${P_4}$& 0.23 & 0.28 & 0.29 & 0.19 & 0.20 & 0.21 & 0.08 & 0.08 & 0.08\\
\hdashline
26 Apr &${P_4}$& 0.29 & 0.30 & 0.30 & 0.20 & 0.21 & 0.23 & 0.05 & 0.05 & 0.05\\
\hdashline
30 Apr &${P_4}$& 0.32 & 0.33 & 0.31 & 0.18 & 0.19 & 0.19 & 0.05 & 0.05 & 0.05\\
\hdashline
04 May &${P_4}$& 0.33 & 0.30 & 0.35 & 0.21 & 0.23 & 0.24 & 0.04 & 0.05 & 0.06\\
\hdashline
08 May &${P_4}$& 0.31 & 0.34 & 0.35 & 0.21 & 0.21 & 0.23 & 0.05 & 0.05 & 0.05\\
\hdashline
11 May &${P_4}$ & 0.39 & 0.38 & 0.43 & 0.23 & 0.25 & 0.27 & 0.05 & 0.05 & 0.05\\
\hdashline
15 May &${P_4}$& 0.38 & 0.39 & 0.40 & 0.21 & 0.23 & 0.26 & 0.05 & 0.05 & 0.07\\
\hdashline
19 May &${P_4}$& 0.39 & 0.41 & 0.43 & 0.29 & 0.31 & 0.31 & 0.07 & 0.07 & 0.06\\
\hdashline
23 May &${P_4}$ & 0.37 & 0.39 & 0.41 & 0.28 & 0.27 & 0.28 & 0.05 & 0.06 & 0.07\\
\hdashline
27 May &${P_4}$ & 0.36 & 0.38 & 0.42 & 0.20 & 0.24 & 0.24 & 0.13 & 0.12 & 0.11\\
\hline
\end{tabular}}
        \label{uni extra model MAPE}
\end{table}


\begin{table}[h]

\centering
\small
%\setlength\tabcolsep{1pt}
\caption{\emph{Model prediction performance via the coverage of the 95\% prediction interval for the COVID pandemic in Belgium from March to June 2020}}
\textcolor{black}{
\begin{tabular}{crrrrrrrrrrr}
\hline
\hline
&  & \multicolumn{3}{c}{PI coverage (new hosp)} & \multicolumn{3}{c}{PI coverage (patients in hosp)}& \multicolumn{3}{c}{PI coverage (patients in ICU)}\\
Date & Phase  & 5-day & 7-day & 10-day & 5-day &  7-day & 10-day & 5-day & 7-day & 10-day\\
\hline
16 Mar &${P_1}$& 1.0 & 1.0 & 1.0 & 1.0 & 1.0 & 1.0 & 1.0 & 1.0 & 1.0\\
\hdashline
20 Mar &${P_1}$ & 0.4 & 0.3 & 0.2 & 1.0 & 0.7 & 0.5 & 0.4 & 0.3 & 0.2\\
 &${P_2}$ & 1.0 & 1.0 & 1.0 & 1.0 & 1.0 & 1.0 & 1.0 & 1.0 & 1.0\\
\hdashline
24 Mar &${P_1}$ & 0.8 & 0.6 & 0.4 & 1.0 & 0.9 & 0.6 & 0.8 & 0.6 & 0.4\\
 &${P_2}$ & 1.0 & 1.0 & 1.0 & 0.0 & 0.0 & 0.0 & 1.0 & 1.0 & 1.0\\
\hdashline
28 Mar &${P_2}$ & 1.0 & 1.0 & 0.9 & 1.0 & 1.0 & 1.0 & 1.0 & 1.0 & 1.0\\
\hdashline
02 Apr &${P_2}$ & 0.6 & 0.7 & 0.7 & 1.0 & 1.0 & 1.0 & 1.0 & 1.0 & 0.8\\
 &${P_3}$ & 0.8 & 0.6 & 0.4 & 0.6 & 0.4 & 0.3 & 1.0 & 0.7 & 0.5\\
\hdashline
06 Apr &${P_2}$ & 1.0 & 0.7 & 0.7 & 1.0 & 1.0 & 1.0 & 1.0 & 1.0 & 0.8\\
 &${P_3}$ & 0.0 & 0.0 & 0.0 & 0.0 & 0.0 & 0.0 & 0.2 & 0.1 & 0.1\\
\hdashline
10 Apr &${P_3}$ & 0.8 & 0.6 & 0.4 & 0.4 & 0.3 & 0.2 & 1.0 & 0.9 & 0.6\\
&${P_4}$ & 1.0 & 1.0 & 1.0 & 0.2 & 0.1 & 0.1 & 1.0 & 1.0 & 1.0\\
\hdashline
14 Apr &${P_3}$ & 0.0 & 0.0 & 0.0 & 0.0 & 0.0 & 0.0 &0.8  & 0.6 & 0.4\\
 &${P_4}$ & 1.0 & 0.9 & 0.6 & 0.0 & 0.0 & 0.0 & 1.0 & 0.7 & 0.5\\
\hdashline
18 Apr &${P_4}$& 1.0 & 0.7 & 0.7 &  0.0 & 0.0 & 0.0  & 1.0 & 1.0 & 0.8\\
\hdashline
22 Apr &${P_4}$& 1.0 & 0.7 & 0.7 & 0.0 & 0.0 & 0.0 & 0.6 & 0.7 & 0.8\\
\hdashline
26 Apr &${P_4}$& 0.8 & 0.9 & 0.7 & 0.0 & 0.0 & 0.0 & 1.0 & 1.0 & 1.0\\
\hdashline
30 Apr &${P_4}$& 1.0 & 0.9 & 0.9 & 0.0 & 0.0 & 0.0 & 1.0 & 1.0 & 1.0\\
\hdashline
04 May &${P_4}$& 0.6 & 0.7 & 0.5 & 0.0 & 0.0 & 0.0 & 1.0 & 0.9 & 0.9\\
\hdashline
08 May &${P_4}$& 0.8 & 0.6 & 0.5 & 0.0 & 0.0 & 0.0 & 1.0 & 1.0 & 0.9\\
\hdashline
11 May &${P_4}$ & 0.2 & 0.3 & 0.2 & 0.0 & 0.0 & 0.0 & 1.0 & 1.0 & 1.0\\
\hdashline
15 May &${P_4}$& 0.6 & 0.6 & 0.5 & 0.0 & 0.0 & 0.0 & 1.0 & 1.0 & 0.9\\
\hdashline
19 May &${P_4}$& 0.4 & 0.3 & 0.3 & 0.0 & 0.0 & 0.0 & 1.0 & 1.0 & 1.0\\
\hdashline
23 May &${P_4}$ & 0.8 & 0.7 & 0.7 & 0.0 & 0.0 & 0.0 & 1.0 & 1.0 & 0.9\\
\hdashline
27 May &${P_4}$ & 0.8 & 0.7 & 0.6 & 0.0 & 0.0 & 0.0 & 0.4 & 0.6 & 0.7\\
\hline
\end{tabular}
        \label{uni extra model PI coverage}
}
\end{table}

\begin{table}[h]

\centering
\small
%\setlength\tabcolsep{1pt}
\caption{\emph{Model prediction performance via the mean interval score for the COVID pandemic in Belgium from March to June 2020}}
\textcolor{black}{
\begin{tabular}{crrrrrrrrrrr}
\hline
\hline
&  & \multicolumn{3}{c}{MIS (new hosp)} & \multicolumn{3}{c}{MIS (patients in hosp)}& \multicolumn{3}{c}{MIS (patients in ICU)}\\
Date & Phase  & 5-day & 7-day & 10-day & 5-day &  7-day & 10-day & 5-day & 7-day & 10-day\\
\hline
16 Mar &${P_1}$& 2790.5 & 7138.7 & 33809.7 & 5122.7 & 13900.1 & 68560.6 & 1253.0 & 3400.1 & 16758.9\\
\hdashline
20 Mar &${P_1}$ & 5734.4 & 28266.0 & 146551.5 & 2873.4 & 40062.5 & 344809.8 & 3399.2 & 18583.6 & 110085.5\\
 &${P_2}$ & 701.6 & 883.0 & 1179.2 & 1839.1 & 2622.3 & 4154.7 & 448.5 & 639.6 & 1014.3\\
\hdashline
24 Mar &${P_1}$ & 4210.8 & 27595.0 & 119522.3 & 4595.1 & 33330.5 & 379513.4 & 1499.4 & 18000.8 & 115237.1\\
 &${P_2}$ & 426.8 & 442.6 & 457.5 & 62505.3 & 111191.8 & 159581.6 & 336.4 & 383.1 & 452.3\\
\hdashline
28 Mar &${P_2}$ & 619.0 & 637.0 & 1093.5 & 2032.6 & 2270.3 & 2608.9 & 494.9 & 553.3 & 636.7\\
\hdashline
02 Apr &${P_2}$ & 3181.2 & 3181.1 & 7262.3 & 1655.3 & 1716.0 & 1797.8 & 402.9 & 418.4 & 3116.5\\
 &${P_3}$ & 4802.0 & 18162.3 & 39428.6 & 28482.8 & 78414.6 & 211635.3 &447.5  & 3148.1 & 19706.6\\
\hdashline
06 Apr &${P_2}$ & 467.0 & 4307.6 & 6545.8 & 1688.4 & 1720.7 & 1758.3 & 412.6 & 420.7 & 4346.5\\
 &${P_3}$ & 32898.0 & 42313.3 & 67485.2 & 143560.2 & 264941.7 & 505146.3 & 12117.1 & 30279.9 & 69345.7\\
\hdashline
10 Apr &${P_3}$ & 3090.4 & 12940.4 & 24784.0 & 35133.5 & 87347.7 & 222974.3 & 439.2 & 494.1 & 10845.4\\
&${P_4}$ & 260.2 & 248.9 & 231.3 & 32486.6 & 51552.0 & 101754.0 & 309.6 & 311.4 & 313.6\\
\hdashline
14 Apr &${P_3}$ & 14436.6 & 22416.4 & 38633.5 & 89684.7 & 185463.0 & 337356.9 & 1126.1 & 8580.7 & 26903.7\\
 &${P_4}$ & 180.0 & 1569.6 & 4354.5 & 99918.7 & 166935.7 & 253555.9 & 234.1 & 1676.2 & 5720.9\\
\hdashline
18 Apr &${P_4}$& 149.2 & 780.1 & 1647.7 & 92118.1 & 122629.8 & 194026.1 & 209.3 & 203.6 & 1086.4\\
\hdashline
22 Apr &${P_4}$& 117.6 & 1431.0 & 1940.6 & 82146.6 & 125452.7 & 176622.9 & 773.9 & 768.6 & 760.8\\
\hdashline
26 Apr &${P_4}$& 497.8 & 491.1 & 1042.2 & 86363.4 & 120133.2 & 187518.8 & 149.8 & 144.4 & 137.3\\
\hdashline
30 Apr &${P_4}$& 82.8 & 357.7 & 351.0 & 57224.5 & 83151.6 & 114369.6 &128.7  & 123.7 & 116.2\\
\hdashline
04 May &${P_4}$& 541.0 & 537.1 & 1852.2 & 68453.6 & 101422.0 & 149248.4 & 98.8 & 209.2 & 203.1\\
\hdashline
08 May &${P_4}$& 493.6 & 730.3 & 964.9 & 52908.7 & 74214.6 & 109767.6 & 90.4 & 86.5 & 158.6\\
\hdashline
11 May &${P_4}$ & 803.6 & 841.1 & 3157.7 & 55655.4 & 83135.6 & 126180.0 &  76.4 & 72.9 & 68.0\\
\hdashline
15 May &${P_4}$& 1119.4 & 1557.0 & 2074.0 & 39448.7 & 60648.1 & 103029.9 & 66.1 & 62.9 & 585.9\\
\hdashline
19 May &${P_4}$& 1113.8 & 1191.9 & 1869.2 & 56065.9 & 84831.0 & 111247.8 & 55.9 & 53.4 & 49.9\\
\hdashline
23 May &${P_4}$ & 431.4 & 749.7 & 947.4 & 43755.9 & 52515.9 & 74382.0 & 52.2 & 49.9 & 352.3\\
\hdashline
27 May &${P_4}$ & 227.4 & 306.0 & 664.0 & 16696.5 & 29302.8 & 42485.7 & 914.9 & 912.8 & 909.9\\
\hline
\end{tabular}
        \label{uni extra model MIS}
}
\end{table}

%%%%%%%%%%
\clearpage
\newpage
\subsection*{Joint model}
\begin{table}[h]
\centering
\small
%\setlength\tabcolsep{1pt}
\caption{\emph{Model goodness of fit and prediction performance via RMSE for covid-19 pandemic in Belgium from March to June 2020 from the joint process }}
 \begin{tabular}{ccrrrrrrrrrrr}
\hline
\hline
& & & \multicolumn{3}{c}{RMSE (new hosp)} & \multicolumn{3}{c}{RMSE (patients in hosp)}& \multicolumn{3}{c}{RMSE (patients in ICU)}\\
Date & Phase  &$WAIC$ & 5-day & 7-day & 10-day & 5-day &  7-day & 10-day & 5-day & 7-day & 10-day\\
\hline
16 Mar &${P_1}$& 153.57 & 508.87 & 1224.45 & 3841.25 & 630.50 & 1789.65 & 6889.94 & 179.00 & 468.55 & 1676.15\\
\hdashline
20 Mar &${P_1}$ & 273.50 & 473.15 & 858.43 & 2068.49 & 964.96 & 2011.93 & 5562.35 & 216.86 & 447.78 & 1256.78\\
 &${P_2}$ & 272.60 & 80.38 & 88.67 & 92.85 & 307.03 & 559.10 & 975.92 & 67.34 & 119.11 & 186.24\\
\hdashline
24 Mar &${P_1}$ & 423.30 & 689.31 & 1182.69 & 2318.99 & 1754.39 & 3440.71 & 8114.75 & 388.17 & 749.30 & 1736.24\\
 &${P_2}$ & 407.81 & 185.70 & 171.39 & 167.99 & 772.15 & 990.34 & 1192.49 & 161.00 & 199.31 & 253.37\\
\hdashline
28 Mar &${P_2}$ & 561.09 & 41.60 & 62.11 & 136.55 & 405.98 & 635.82 & 945.93 & 72.49 & 112.77 & 194.35\\
\hdashline
02 Apr &${P_2}$ & 755.53 & 144.29 & 132.06 & 157.84 & 1278.22 & 1534.13 & 1868.94 & 296.95 & 362.80 & 463.43\\
 &${P_3}$ & 767.70 & 177.76 & 229.51 & 248.05 & 380.25 & 355.72 & 608.77 & 149.33 & 141.34 & 123.22\\
\hdashline
06 Apr &${P_2}$ & 924.65 & 58.10 & 134.88 & 157.59 &  1304.15 & 1439.216 & 1634.64 & 404.45 & 462.10 & 544.13\\
 &${P_3}$ & 924.90 & 280.92 & 256.36 & 255.36 & 863.77 & 1282.17 & 1844.07 & 49.11 & 99.29 & 179.61\\
\hdashline
10 Apr &${P_3}$ & 1115.37 & 163.00 & 190.47 & 189.32 & 1683.69 & 2027.10 & 2483.87 & 200.97 & 262.98 & 354.72\\
 &${P_4}$ & 1067.19 & 50.56 & 58.96 & 54.01 & 475.95 & 605.34 & 861.92 & 56.27 & 48.32 & 65.10\\
\hdashline
14 Apr &${P_3}$ & 1293.40 & 194.89 & 190.59 & 188.97 & 1713.96 & 2065.20 & 2352.66 & 278.71 & 344.93 & 417.61\\
 &${P_4}$ & 1220.31 & 71.98 & 73.85 & 77.60 & 774.46 & 998.26 & 1155.26 & 78.41 & 118.12 & 160.00\\
\hdashline
18 Apr &${P_4}$& 1374.41 & 45.37 & 52.21 & 48.57 & 903.60 & 939.98 & 1074.59 & 122.33 & 141.16 & 174.04\\
\hdashline
22 Apr &${P_4}$& 1529.63 & 38.71 & 47.10 & 44.23 & 784.10 & 866.01 & 906.47 & 148.22 & 153.63 & 164.70\\
\hdashline
26 Apr &${P_4}$& 1683.22 & 40.56 & 36.43 & 34.54 & 767.92 & 800.19 & 885.98 & 124.83 & 134.27 & 142.31\\
\hdashline
30 Apr &${P_4}$& 1840.58 & 26.74 & 27.60 & 24.29 & 687.12 & 713.57 & 718.67 & 109.72 & 106.58 & 113.35\\
\hdashline
04 May &${P_4}$& 1993.09 & 26.87 & 23.01 & 25.00 & 602.62 & 639.70 & 664.95 & 81.53 & 97.22 & 104.15\\
\hdashline
08 May &${P_4}$& 2141.13 & 18.23 & 19.12 & 18.01 & 543.92 & 548.19 & 559.94 & 95.21 & 95.28 & 101.29\\
\hdashline
11 May &${P_4}$ & 2251.76 & 21.14 & 18.79 & 23.55 & 477.99 & 500.85 & 519.91 & 81.26 & 89.96 & 90.00\\
\hdashline
15 May &${P_4}$& 2399.95 & 19.61 & 18.82 & 17.54 & 425.07 & 441.48 & 478.21 & 77.48 & 75.45 & 80.16\\
\hdashline
19 May &${P_4}$& 2546.30 & 18.21 & 16.46 & 16.18 & 410.81 & 433.29 & 406.57 & 58.83 & 64.24 & 61.75\\
\hdashline
23 May &${P_4}$& 2691.42 & 10.81 & 11.37 & 10.56 & 357.73 & 325.97 & 315.61 & 55.79 & 51.26 & 52.61\\
\hdashline
27 May &${P_4}$ & 2837.38 & 6.88 & 7.00 & 8.01 & 182.07 & 201.58 & 197.36 & 31.98 & 37.32 & 35.11\\ 
\hline
\end{tabular}
        \label{multi extra P4 model RMSE}
\end{table}


\begin{table}[h]
\centering
\small
%\setlength\tabcolsep{1pt}
\caption{\emph{Model prediction performance via MAPE for the COVID pandemic in Belgium from March to June 2020 from the joint process}}
\textcolor{black}{
\begin{tabular}{crrrrrrrrrrr}
\hline
\hline
&  & \multicolumn{3}{c}{MAPE (new hosp)} & \multicolumn{3}{c}{MAPE (patients in hosp)}& \multicolumn{3}{c}{MAPE (patients in ICU)}\\
Date & Phase  & 5-day & 7-day & 10-day & 5-day &  7-day & 10-day & 5-day & 7-day & 10-day\\
\hline
16 Mar &${P_1}$& 1.76 & 3.53 & 6.41 & 0.50 & 0.85 & 1.86 & 0.70 & 1.14 & 2.17\\
\hdashline
20 Mar &${P_1}$ & 1.17 & 1.58 &  3.05& 0.38 & 0.56 & 1.00 & 0.42 & 0.59 & 1.07\\
 &${P_2}$ & 0.37 & 0.40 & 0.44 & 0.22 & 0.26 & 0.32 & 0.22 & 0.26 & 0.32\\
\hdashline
24 Mar &${P_1}$ & 1.10 & 1.84 & 3.36 & 0.39 & 0.61 & 1.17 &  0.40& 0.62 & 1.15\\
 &${P_2}$ & 0.34 & 0.33 & 0.32 & 0.21 & 0.24 & 0.26 & 0.22 & 0.23 & 0.26\\
\hdashline
28 Mar &${P_2}$ & 0.21 & 0.22 & 0.35 & 0.16 & 0.18 & 0.21 & 0.16 & 0.17 & 0.20\\
\hdashline
02 Apr &${P_2}$ & 0.38 & 0.34 & 0.42 & 0.25 & 0.29 & 0.34 & 0.25 & 0.29 & 0.36\\
 &${P_3}$ & 0.37 & 0.46 & 0.56 & 0.17 & 0.19 & 0.21 & 0.18 & 0.18 & 0.18\\
\hdashline
06 Apr &${P_2}$ & 0.23 & 0.43 & 0.51 & 0.26 & 0.28 & 0.31 & 0.33 & 0.37 & 0.44\\
 &${P_3}$ &0.63 & 0.66 & 0.71 & 0.22 & 0.27 & 0.35 & 0.18 & 0.19 & 0.23 \\
\hdashline
10 Apr &${P_3}$ & 0.53 & 0.60 & 0.67 & 0.30 & 0.37 & 0.46 & 0.20 & 0.24 & 0.31\\
&${P_4}$ & 0.23& 0.24 & 0.24 & 0.15 & 0.16 & 0.19 & 0.15 & 0.15 & 0.16 \\
\hdashline
14 Apr &${P_3}$ & 0.68 & 0.71 & 0.76 & 0.33 & 0.40 & 0.48 & 0.26 & 0.31 & 0.39\\
 &${P_4}$ & 0.26  & 0.27 & 0.31 & 0.18 & 0.21 & 0.25 & 0.14 & 0.16 & 0.19\\
\hdashline
18 Apr &${P_4}$& 0.23 & 0.25 & 0.25 & 0.20 & 0.22 & 0.26 & 0.16 & 0.17 & 0.20\\
\hdashline
22 Apr &${P_4}$& 0.22 & 0.26 & 0.27 & 0.20 & 0.23 & 0.25 & 0.18 & 0.19 & 0.21\\
\hdashline
26 Apr &${P_4}$& 0.27 & 0.30 & 0.29 & 0.22 & 0.24 & 0.28 & 0.18 & 0.20 & 0.22\\
\hdashline
30 Apr &${P_4}$& 0.34 & 0.33 & 0.30 & 0.23 & 0.25 & 0.27 & 0.19 & 0.19 & 0.21\\
\hdashline
04 May &${P_4}$& 0.28 & 0.27 & 0.31 & 0.24 & 0.26 & 0.29 & 0.18 & 0.20 & 0.23\\
\hdashline
08 May &${P_4}$& 0.30 & 0.31 & 0.30 & 0.26 & 0.27 & 0.30 & 0.22 & 0.23 & 0.26\\
\hdashline
11 May &${P_4}$ & 0.32 & 0.30 & 0.36 & 0.26 & 0.28 & 0.31 & 0.22 & 0.25 & 0.27\\
\hdashline
15 May &${P_4}$& 0.32 & 0.32 & 0.33 & 0.27 & 0.29 & 0.33 & 0.24 & 0.25 & 0.28\\
\hdashline
19 May &${P_4}$& 0.34 & 0.33 & 0.34 & 0.30 & 0.33 & 0.33 & 0.23 & 0.26 & 0.27\\
\hdashline
23 May &${P_4}$ & 0.33 & 0.34 & 0.34 & 0.30 & 0.29 & 0.31 & 0.25 & 0.24 & 0.27\\
\hdashline
27 May &${P_4}$ & 0.31 & 0.31 & 0.33 & 0.22 & 0.25 & 0.26 & 0.20 & 0.23 & 0.23\\
\hline
\end{tabular}}
        \label{multi extra model MAPE }
\end{table}


\begin{table}[h]

\centering
\small
%\setlength\tabcolsep{1pt}
\caption{\emph{Model prediction performance via the coverage of the 95\% prediction interval for the COVID pandemic in Belgium from March to June 2020 from the joint process}}
\textcolor{black}{
\begin{tabular}{crrrrrrrrrrr}
\hline
\hline
&  & \multicolumn{3}{c}{PI coverage (new hosp)} & \multicolumn{3}{c}{PI coverage (patients in hosp)}& \multicolumn{3}{c}{PI coverage (patients in ICU)}\\
Date & Phase  & 5-day & 7-day & 10-day & 5-day &  7-day & 10-day & 5-day & 7-day & 10-day\\
\hline
16 Mar &${P_1}$& 1.0 & 0.7 & 0.5 & 1.0 & 0.9 & 0.6 & 1.0 & 0.7 & 0.5\\
\hdashline
20 Mar &${P_1}$ & 0.2 & 0.1 & 0.1 & 0.8 & 0.6 & 0.4 & 1.0 & 0.7 & 0.5\\
 &${P_2}$ & 1.0 & 1.0 & 1.0 & 1.0 & 1.0 & 1.0 & 1.0 & 1.0 & 1.0\\
\hdashline
24 Mar &${P_1}$ & 0.8 & 0.6 & 0.4 & 0.8 & 0.6 & 0.4 & 0.6 & 0.4 & 0.3\\
 &${P_2}$ & 1.0 & 1.0 & 1.0 & 1.0 & 1.0 & 1.0  & 1.0 & 1.0 & 1.0\\
\hdashline
28 Mar &${P_2}$ & 1.0 & 1.0 & 0.9 & 1.0 & 1.0 & 1.0  & 1.0 & 1.0 & 1.0\\
\hdashline
02 Apr &${P_2}$ & 0.8 & 0.9 & 0.8 & 1.0 & 1.0 & 1.0  & 1.0 & 1.0 & 0.8\\
 &${P_3}$ & 0.6 & 0.4 & 0.3 & 1.0 & 1.0 &  1.0 & 1.0 & 1.0 & 1.0\\
\hdashline
06 Apr &${P_2}$ & 1.0 & 0.7 & 0.7 & 1.0 & 1.0 & 1.0  & 1.0 & 1.0 & 0.7\\
 &${P_3}$ & 0.0 & 0.0 & 0.0 & 1.0 & 1.0 & 1.0  & 1.0 & 1.0 & 1.0\\
\hdashline
10 Apr &${P_3}$ & 0.2 & 0.1 & 0.1 & 0.6 & 0.4 & 0.3  & 1.0 & 1.0 & 0.7\\
&${P_4}$ & 1.0 & 1.0 &1.0  & 1.0 & 1.0 & 1.0 & 1.0 & 1.0 & 1.0\\
\hdashline
14 Apr &${P_3}$ & 0.0 & 0.0 & 0.0 & 0.4 & 0.3 & 0.2  & 0.8 & 0.6 & 0.4\\
 &${P_4}$ & 1.0 & 0.9 & 0.7 & 1.0 & 0.7 & 0.5 & 1.0 & 1.0 & 1.0\\
\hdashline
18 Apr &${P_4}$& 1.0 & 0.9 & 0.8 & 1.0 & 1.0 & 0.7 & 1.0 & 1.0 & 0.9\\
\hdashline
22 Apr &${P_4}$& 1.0 & 0.7 & 0.7 & 0.8 & 0.6 & 0.4 & 1.0 & 1.0 & 0.9\\
\hdashline
26 Apr &${P_4}$& 0.8 & 0.9 & 0.8 & 1.0 & 0.7 & 0.5 & 1.0 & 1.0 & 0.8\\
\hdashline
30 Apr &${P_4}$& 1.0 & 1.0 & 1.0 & 0.6 & 0.4 & 0.3 & 1.0 & 1.0 & 0.9\\
\hdashline
04 May &${P_4}$& 0.8 & 0.9 & 0.7 & 1.0 & 0.7 & 0.5 & 1.0 & 0.9 & 0.6\\
\hdashline
08 May &${P_4}$& 0.8 & 0.9 & 0.9 & 0.4 & 0.3 & 0.2 & 1.0 & 0.9 & 0.6\\
\hdashline
11 May &${P_4}$ & 1.0 & 1.0 & 0.7 & 0.0 & 0.0 & 0.0 & 1.0 & 0.7 & 0.5\\
\hdashline
15 May &${P_4}$& 0.8 & 0.7 & 0.8 & 0.4 & 0.3 & 0.2 & 0.6 & 0.6 & 0.4\\
\hdashline
19 May &${P_4}$& 0.8 & 0.9 & 0.8 & 0.0 & 0.0 & 0.0 & 0.8 & 0.6 & 0.4\\
\hdashline
23 May &${P_4}$ & 1.0 & 1.0 & 1.0 & 0.0 & 0.0 & 0.0 & 0.8 & 0.9 & 0.7\\
27 May &${P_4}$ & 1.0 & 1.0 & 1.0 & 0.8 & 0.6 & 0.5 & 1.0 & 0.9 & 0.9\\
\hline
\end{tabular}
        \label{multi extra model PI coverage}
}
\end{table}

\begin{table}[h]

\centering
\small
%\setlength\tabcolsep{1pt}
\caption{\emph{Model prediction performance via the mean interval score for the COVID pandemic in Belgium from March to June 2020 from the joint process}}
\textcolor{black}{
\begin{tabular}{crrrrrrrrrrr}
\hline
\hline
&  & \multicolumn{3}{c}{MIS (new hosp)} & \multicolumn{3}{c}{MIS (patients in hosp)}& \multicolumn{3}{c}{MIS (patients in ICU)}\\
Date & Phase  & 5-day & 7-day & 10-day & 5-day &  7-day & 10-day & 5-day & 7-day & 10-day\\
\hline
16 Mar &${P_1}$& 1854.7 & 14439.2 & 73476.2 & 2021.0 & 5227.5 & 108358.2 & 504.2 & 4470.6 & 34140.1\\
\hdashline
20 Mar &${P_1}$ & 11866.2 & 44287.6 & 194558.5 & 2458.1 & 59539.8 & 445769.2 & 522.2 & 12743.9 & 103624.7\\
 &${P_2}$ & 593.6 & 745.0 & 1007.8 & 1818.9 & 2505.5 & 3912.7  & 414.6 & 562.6 & 860.9\\
\hdashline
24 Mar &${P_1}$ & 9753.2 & 52128.1 & 202085.6 & 23882.0 & 175437.9 & 926290.5 & 5823.6 & 41241.9 & 202470.9\\
 &${P_2}$ & 414.4 & 425.9 &  443.7 & 2234.4 & 2507.6 & 2903.8  & 490.0 & 552.4 & 634.8\\
\hdashline
28 Mar &${P_2}$ & 549.0 & 561.4 & 1734.8 & 3721.7 & 4105.0 & 4676.7  & 812.0 & 891.3 & 1006.3\\
\hdashline
02 Apr &${P_2}$ & 2038.4 & 2039.4 & 5442.9 & 4838.0 & 5161.9 & 5570.9  & 1036.4 & 1097.3 & 3771.8\\
 &${P_3}$ & 7767.4 & 26091.4 & 52565.5 & 4644.3 & 4904.8 & 5156.1  & 956.2 & 986.0 & 1020.6\\
\hdashline
06 Apr &${P_2}$ & 454.6 & 3053.9 & 4414.8 & 4955.9 & 5118.3 & 5351.8  & 1132.8 & 1181.9 & 7446.5\\
 &${P_3}$ & 39074.6 & 49972.7 &  76546.7 & 4637.3 &  4781.8 & 4880.3  & 1057.8 & 1091.9 & 1126.8\\
\hdashline
10 Apr &${P_3}$ & 11657.4 & 27152.4 & 45243.7 & 42164.7 &  136943.3 & 380327.1  & 806.2 & 783.7 & 14822.6\\
&${P_4}$ & 257.8 & 246.3 & 229.8 & 3459.0 & 3384.9 & 3267.1 & 894.2 &  890.6 & 875.2\\
\hdashline
14 Apr &${P_3}$ & 25200.6 & 36064.3 & 55365.4 & 71934.5 & 197631.3 & 438546.9  & 3267.4 & 18550.3 & 58047.0\\
 &${P_4}$ & 182.2 & 1451.9 &  3397.7 & 2870.4 & 6869.7 & 32787.3 & 704.2 & 679.7 & 644.3\\
\hdashline
18 Apr &${P_4}$& 153.4 & 184.0 & 731.4 & 2405.0 & 2279.3 & 50943.9 & 580.0 & 556.0 & 1237.8\\
\hdashline
22 Apr &${P_4}$& 122.6 & 915.0 & 1103.6 & 4702.6 & 15745.9 & 43499.4 & 485.6 & 460.6 & 1424.6\\
\hdashline
26 Apr &${P_4}$& 261.4 & 255.0 & 446.6 & 1705.8 & 13241.6 & 66021.8 & 407.2 & 384.1 & 1232.7\\
\hdashline
30 Apr &${P_4}$& 87.8 & 82.6 & 75.5 & 12080.6 & 24991.4 & 50232.1 & 339.2 & 319.6 & 1412.8\\
\hdashline
04 May &${P_4}$& 106.6 & 102.6 & 617.3 & 1176.2 & 19222.9 & 55202.9 & 276.4 & 1100.1 & 3357.6\\
\hdashline
08 May &${P_4}$& 99.8 & 96.3 & 91.5 & 13850.0 & 25310.9 & 53349.8 & 222.6 & 409.6 & 4231.8\\
\hdashline
11 May &${P_4}$ & 50.0 & 47.3 & 1523.3 & 6354.6 & 21782.4 & 53790.0 & 192.2 & 2300.6 & 4645.3\\
\hdashline
15 May &${P_4}$& 567.0 & 644.1 & 640.7 & 14582.2 & 29098.1 & 65358.4 & 798.6 & 1029.3 & 4776.9\\
\hdashline
19 May &${P_4}$& 241.4 & 239.3 & 516.3 & 19819.4 & 38545.6 & 53338.3 & 573.2 & 1966.0 & 2595.8\\
\hdashline
23 May &${P_4}$ & 39.8 & 37.7 & 35.0 & 17573.6 & 18904.9 & 31945.3 & 312.0 & 305.9 & 1857.7\\
\hdashline
27 May &${P_4}$ & 36.4 & 34.6 & 31.9 & 1467.2 & 6202.0 & 9449.6 & 94.8 & 649.9 & 643.1\\
\hline
\end{tabular}
        \label{multi extra model MIS}
}
\end{table}

\clearpage\newpage
\subsection*{Sensitivity analysis: gamma distribution for length of stay}

\begin{table}[h]
\centering
\small
%\setlength\tabcolsep{1pt}
\caption{\emph{Model prediction performance via MAPE for the COVID pandemic in Belgium from March to June 2020 from the joint process with gamma distribution}}
\textcolor{black}{
\begin{tabular}{crrrrrrrrrrr}
\hline
\hline
&  & \multicolumn{3}{c}{MAPE (new hosp)} & \multicolumn{3}{c}{MAPE (patients in hosp)}& \multicolumn{3}{c}{MAPE (patients in ICU)}\\
Date & Phase  & 5-day & 7-day & 10-day & 5-day &  7-day & 10-day & 5-day & 7-day & 10-day\\
\hline
16 Mar &${P_1}$& 1.27 & 2.61 & 4.73 & 0.46 & 0.78 & 1.65 & 0.57 & 0.93 & 1.75\\
\hdashline
20 Mar &${P_1}$ & 1.18 &  1.60 & 3.10 & 0.42 & 0.61 & 1.08 & 0.39 & 0.55 &1.02 \\
 &${P_2}$ & 0.38 & 0.42 & 0.48 & 0.21 & 0.25 & 0.32 & 0.26 & 0.31 & 0.38\\
\hdashline
24 Mar &${P_1}$ & 1.13 & 1.90 & 3.47 & 0.43 & 0.66 & 1.26 & 0.38 & 0.61 &1.14 \\
 &${P_2}$ &0.33  & 0.32 & 0.31 &0.19  &0.20  &  0.22& 0.28 &0.30  & 0.33\\
\hdashline
28 Mar &${P_2}$ & 0.21 & 0.24 & 0.37 & 0.17 & 0.20 & 0.24 & 0.15 & 0.16 &0.19 \\
\hdashline
02 Apr &${P_2}$ & 0.40 & 0.37 & 0.45 & 0.24 & 0.27 & 0.32 & 0.19 & 0.22 &0.26 \\
 &${P_3}$ & 0.36 & 0.46 & 0.55 & 0.18 & 0.18 & 0.20 & 0.17 & 0.19 & 0.23\\
\hdashline
06 Apr &${P_2}$ & 0.25 & 0.46 & 0.55 & 0.24 & 0.25 & 0.28 & 0.20 & 0.22 &0.26 \\
 &${P_3}$ & 0.63 & 0.65 & 0.71 & 0.16 & 0.20 & 0.27 & 0.19 & 0.23 & 0.30\\
\hdashline
10 Apr &${P_3}$ & 0.54 & 0.62 & 0.68 & 0.23 & 0.29 & 0.38 & 0.23 & 0.28 & 0.36\\
&${P_4}$ & 0.23 & 0.24 & 0.23 & 0.14 & 0.14 & 0.16 & 0.14 & 0.14 & 0.16\\
\hdashline
14 Apr &${P_3}$ & 0.68 & 0.71 & 0.76 & 0.31 & 0.37 & 0.45 & 0.29 & 0.35 & 0.43\\
 &${P_4}$ & 0.26 & 0.27 & 0.31 & 0.16 & 0.19 & 0.22 & 0.15 & 0.17 & 0.20\\
\hdashline
18 Apr &${P_4}$& 0.23 & 0.26 & 0.25 & 0.19 & 0.20 & 0.24 & 0.17 & 0.19 & 0.22\\
\hdashline
22 Apr &${P_4}$& 0.22 & 0.26 & 0.27 & 0.19 & 0.22 & 0.24 & 0.19 & 0.21 & 0.23\\
\hdashline
26 Apr &${P_4}$& 0.26 & 0.30 & 0.29 & 0.21 & 0.23 & 0.27 & 0.19 & 0.21 & 0.23\\
\hdashline
30 Apr &${P_4}$& 0.34 & 0.33 & 0.30 & 0.22 & 0.24 & 0.26 & 0.20 & 0.20 & 0.22\\
\hdashline
04 May &${P_4}$& 0.27 & 0.26 & 0.30 & 0.24 & 0.26 & 0.29 & 0.19 & 0.22 & 0.24\\
\hdashline
08 May &${P_4}$& 0.30 & 0.31 & 0.30 & 0.25 & 0.27 & 0.30 & 0.23 & 0.24 & 0.27\\
\hdashline
11 May &${P_4}$ & 0.31 & 0.30 & 0.36 & 0.25 & 0.28 & 0.31 & 0.23 & 0.26 & 0.28\\
\hdashline
15 May &${P_4}$& 0.32 & 0.32 & 0.33 & 0.27 & 0.29 & 0.33 & 0.24 & 0.25 & 0.28\\
\hdashline
19 May &${P_4}$& 0.34 & 0.33 & 0.34 & 0.30 & 0.33 & 0.33 & 0.23 & 0.26 & 0.27\\
\hdashline
23 May &${P_4}$ & 0.33 & 0.34 & 0.34 & 0.30 & 0.30 & 0.31 & 0.26 & 0.25 & 0.28\\
\hdashline
27 May &${P_4}$ & 0.31 & 0.31 & 0.34 & 0.23 & 0.25 & 0.27 & 0.21 & 0.24 & 0.24\\
\hline
\end{tabular}}
        \label{multi gamma model MAPE}
\end{table}

\begin{table}[h]

\centering
\small
%\setlength\tabcolsep{1pt}
\caption{\emph{Model prediction performance via SMAPE for the COVID pandemic in Belgium from March to June 2020 from the joint process with gamma distribution}}
\textcolor{black}{
\begin{tabular}{crrrrrrrrrrr}
\hline
\hline
&  & \multicolumn{3}{c}{SMAPE (new hosp)} & \multicolumn{3}{c}{SMAPE (patients in hosp)}& \multicolumn{3}{c}{SMAPE (patients in ICU)}\\
Date & Phase  & 5-day & 7-day & 10-day & 5-day &  7-day & 10-day & 5-day & 7-day & 10-day\\
\hline
16 Mar &${P_1}$& 0.65 & 0.84 & 1.03 & 0.34 & 0.46 & 0.66 & 0.39 & 0.52 & 0.70\\
\hdashline
20 Mar &${P_1}$ & 0.67 & 0.79 & 0.98 & 0.32 & 0.42 & 0.59 & 0.30 & 0.39 &0.57 \\
 &${P_2}$ & 0.38 & 0.43 & 0.48 & 0.23 & 0.28 & 0.37 & 0.30 & 0.38 & 0.47\\
\hdashline
24 Mar &${P_1}$ & 0.63 & 0.80 & 1.01 & 0.33 & 0.45 & 0.64 & 0.30 & 0.41 &0.60 \\
 &${P_2}$ & 0.42 & 0.39 & 0.39 & 0.21 & 0.24 & 0.26 & 0.34 & 0.37 & 0.42\\
\hdashline
28 Mar &${P_2}$ & 0.20 & 0.21 & 0.29 & 0.16 & 0.18 & 0.21 & 0.15 & 0.16 & 0.17\\
\hdashline
02 Apr &${P_2}$ & 0.31 & 0.29 & 0.33 & 0.21 & 0.23 & 0.26 & 0.17 & 0.19 & 0.22\\
 &${P_3}$ & 0.47 & 0.65 & 0.84 & 0.16 & 0.17 & 0.21 & 0.17 & 0.20 & 0.26\\
\hdashline
06 Apr &${P_2}$ & 0.22 & 0.34 & 0.39 & 0.20 & 0.21 & 0.23 & 0.18 & 0.19 &0.22 \\
 &${P_3}$ & 0.94 & 0.99 & 1.14 & 0.17 & 0.22 & 0.34 & 0.22 & 0.27 & 0.37\\
\hdashline
10 Apr &${P_3}$ & 0.79 & 0.95 & 1.09 & 0.28 & 0.36 & 0.50 & 0.28 & 0.35 & 0.47\\
&${P_4}$ & 0.22 & 0.24 & 0.24 & 0.14 & 0.14 & 0.17 & 0.14 & 0.15 & 0.17\\
\hdashline
14 Apr &${P_3}$ & 1.06 & 1.13 & 1.25 & 0.38 & 0.48 & 0.62 & 0.36 & 0.45 & 0.59\\
 &${P_4}$ & 0.31 & 0.32 & 0.38 & 0.17 & 0.21 & 0.26 & 0.16 & 0.19 & 0.23\\
\hdashline
18 Apr &${P_4}$& 0.26 & 0.30 & 0.30 & 0.21 & 0.23 & 0.28 & 0.19 & 0.21 & 0.26\\
\hdashline
22 Apr &${P_4}$& 0.25 & 0.31 & 0.31 & 0.22 & 0.25 & 0.29 & 0.22 & 0.24 & 0.27\\
\hdashline
26 Apr &${P_4}$& 0.31 & 0.30 & 0.32 & 0.25 & 0.27 & 0.32 & 0.22 & 0.24 & 0.27\\
\hdashline
30 Apr &${P_4}$& 0.31 & 0.32 & 0.30 & 0.26 & 0.29 & 0.31 & 0.22 & 0.23 & 0.26\\
\hdashline
04 May &${P_4}$& 0.33 & 0.30 & 0.36 & 0.28 & 0.31 & 0.35 & 0.22 & 0.25 & 0.29\\
\hdashline
08 May &${P_4}$& 0.32 & 0.34 & 0.35 & 0.30 & 0.32 & 0.36 & 0.26 & 0.28 & 0.32\\
\hdashline
11 May &${P_4}$ & 0.39 & 0.37 & 0.46 & 0.30 & 0.33 & 0.38 & 0.27 & 0.31 & 0.33\\
\hdashline
15 May &${P_4}$& 0.39 & 0.40 & 0.41 & 0.33 & 0.36 & 0.41 & 0.29 & 0.30 & 0.34\\
\hdashline
19 May &${P_4}$& 0.41 & 0.41 & 0.43 & 0.37 & 0.40 & 0.41 & 0.27 & 0.31 & 0.32\\
\hdashline
23 May &${P_4}$ & 0.38 & 0.41 & 0.42 & 0.37 & 0.36 & 0.38 & 0.30 & 0.30 & 0.33\\
\hdashline
27 May &${P_4}$ & 0.36 & 0.38 & 0.43 & 0.26 & 0.30 & 0.32 & 0.24 & 0.28 & 0.29\\
\hline
\end{tabular}
        \label{multi gamma model SMAPE}
}
\end{table}

\begin{table}[h]

\centering
\small
%\setlength\tabcolsep{1pt}
\caption{\emph{Model prediction performance via the coverage of the 95\% prediction interval for the COVID pandemic in Belgium from March to June 2020 from the joint process with gamma distribution}}
\textcolor{black}{
\begin{tabular}{crrrrrrrrrrr}
\hline
\hline
&  & \multicolumn{3}{c}{PI coverage (new hosp)} & \multicolumn{3}{c}{PI coverage (patients in hosp)}& \multicolumn{3}{c}{PI coverage (patients in ICU)}\\
Date & Phase  & 5-day & 7-day & 10-day & 5-day &  7-day & 10-day & 5-day & 7-day & 10-day\\
\hline
16 Mar &${P_1}$& 1.0 & 0.7 & 0.5 & 1.0 & 0.9 & 0.6 & 1.0 & 0.9 & 0.6\\
\hdashline
20 Mar &${P_1}$ & 0.2 & 0.1 & 0.1 & 0.6 & 0.4 & 0.3 & 1.0 & 0.7 & 0.5\\
 &${P_2}$ & 1.0 & 1.0 & 1.0 & 1.0 & 1.0 & 1.0 & 1.0 & 1.0 & 1.0\\
\hdashline
24 Mar &${P_1}$ & 0.8 & 0.6 & 0.4 & 0.6 & 0.4 & 0.3 & 0.8 & 0.6 & 0.4\\
 &${P_2}$ & 1.0 & 1.0 & 1.0 & 1.0 & 1.0 & 1.0 & 1.0 & 1.0 & 0.8\\
\hdashline
28 Mar &${P_2}$ & 1.0 & 1.0 & 0.9 & 1.0 & 1.0 & 1.0 &1.0  & 1.0 & 1.0\\
\hdashline
02 Apr &${P_2}$ & 0.6 & 0.7 & 0.7 & 1.0 & 1.0 & 1.0 &1.0  & 1.0 & 1.0\\
 &${P_3}$ & 0.8 & 0.6 & 0.4 & 1.0 & 1.0 & 1.0 & 1.0 & 1.0 & 1.0\\
\hdashline
06 Apr &${P_2}$ & 1.0 & 0.7 & 0.7 & 1.0 & 1.0 & 1.0 & 1.0 & 1.0 & 1.0\\
 &${P_3}$ & 0.0 & 0.0 & 0.0 & 1.0 & 1.0 & 0.7 & 1.0 & 1.0 & 0.8\\
\hdashline
10 Apr &${P_3}$ & 0.2 & 0.1 & 0.1 & 0.6 & 0.4 & 0.3 & 0.8 & 0.6 & 0.4\\
&${P_4}$ & 1.0 & 1.0 & 1.0 & 1.0 & 1.0 & 1.0 & 1.0 & 1.0 & 1.0\\
\hdashline
14 Apr &${P_3}$ & 0.0 & 0.0 & 0.0 & 0.4 & 0.3 & 0.2 & 0.4 & 0.3 & 0.2\\
 &${P_4}$ & 1.0 & 0.9 & 0.7 & 1.0 & 1.0 & 0.8 & 1.0 & 1.0 & 1.0\\
\hdashline
18 Apr &${P_4}$& 1.0 & 0.7 & 0.7 & 1.0 & 1.0 & 0.7 & 1.0 & 1.0 & 0.7\\
\hdashline
22 Apr &${P_4}$& 1.0 & 0.7 & 0.7 & 0.8 & 0.6 & 0.4 & 1.0 & 1.0 & 0.7\\
\hdashline
26 Apr &${P_4}$& 0.8 & 0.9 & 0.8 & 1.0 & 0.7 & 0.5 & 1.0 & 0.9 & 0.6\\
\hdashline
30 Apr &${P_4}$& 1.0 & 1.0 & 1.0 & 0.6 & 0.4 & 0.3 & 1.0 & 1.0 & 0.8\\
\hdashline
04 May &${P_4}$& 1.0 & 1.0 & 0.8 & 1.0 & 0.7 & 0.5 & 1.0 & 0.7 & 0.5\\
\hdashline
08 May &${P_4}$& 0.8 & 0.9 & 0.9 & 0.4 & 0.3 & 0.2 & 1.0 & 0.9 & 0.6\\
\hdashline
11 May &${P_4}$ & 1.0 & 1.0 & 0.7 & 0.4 & 0.3 & 0.2 & 1.0 & 0.7 & 0.5\\
\hdashline
15 May &${P_4}$& 0.8 & 0.7 & 0.8 & 0.4 & 0.3 & 0.2 & 0.6 & 0.6 & 0.4\\
\hdashline
19 May &${P_4}$& 0.8 & 0.9 & 0.8 & 0.2 & 0.1 & 0.1 & 0.8 & 0.6 & 0.4\\
\hdashline
23 May &${P_4}$ & 0.8 & 0.7 & 0.8 & 0.0 & 0.0 & 0.0 & 0.8 & 0.9 & 0.6\\
\hdashline
27 May &${P_4}$ & 1.0 & 1.0 & 1.0 & 0.8 & 0.6 & 0.4 & 1.0 & 0.9 & 0.9\\
\hline
\end{tabular}
        \label{multi gamma model PI coverage}
}
\end{table}

\begin{table}[h]

\centering
\small
%\setlength\tabcolsep{1pt}
\caption{\emph{Model prediction performance via the mean interval score for the COVID pandemic in Belgium from March to June 2020 from the joint process with gamma distribution}}
\textcolor{black}{
\begin{tabular}{crrrrrrrrrrr}
\hline
\hline
&  & \multicolumn{3}{c}{MIS (new hosp)} & \multicolumn{3}{c}{MIS (patients in hosp)}& \multicolumn{3}{c}{MIS (patients in ICU)}\\
Date & Phase  & 5-day & 7-day & 10-day & 5-day &  7-day & 10-day & 5-day & 7-day & 10-day\\
\hline
16 Mar &${P_1}$& 1171.3 & 15394.7 & 76811.6 & 1811.5 & 8460.8 & 139218.5 & 407.6 & 2535.6 & 28919.8\\
\hdashline
20 Mar &${P_1}$ & 14006.6 & 48983.3 & 210867.9 & 8831.8 & 80710.4 & 538169.0 & 500.0 & 11747.6 & 100433.2\\
 &${P_2}$ & 640.4 & 840.7 & 1223.1 & 1968.7 & 2784.1 & 4610.8 & 445.0 & 614.0 & 990.4\\
\hdashline
24 Mar &${P_1}$ & 10693.9 & 55293.2 & 211894.6 & 32300.7 & 202462.4 & 1026278.0 & 6210.4 & 40636.0 & 201827.0\\
 &${P_2}$ & 411.0 & 421.6 & 433.4 & 2322.6 & 2602.6 & 3012.8 & 480.4 & 536.9 & 2687.8\\
\hdashline
28 Mar &${P_2}$ & 569.6 & 584.6 & 2038.1 & 3918.3 & 4340.7 & 4973.4 & 828.4 & 915.3 & 1036.9\\
\hdashline
02 Apr &${P_2}$ & 2763.6 & 2766.7 & 6607.4 & 4894.1 & 5168.5 & 5556.8 & 1038.0 & 1100.7 & 1185.1\\
 &${P_3}$ & 7489.0 & 25573.7 & 51928.9 & 4649.7 & 4827.6 & 5017.0 &  1001.4 & 1047.7 & 1096.1\\
\hdashline
06 Apr &${P_2}$ & 466.2 & 4226.7 &  6426.5 & 4479.0 & 4570.4 & 4694.5 & 1040.0 & 1071.9 & 1111.5\\
 &${P_3}$ & 39152.8 & 50091.3 & 76705.7 & 3721.1 & 3597.5 &  84563.8 & 869.4 & 862.7 & 7555.9\\
\hdashline
10 Apr &${P_3}$ & 12094.2 & 27710.1 & 46041.6 & 17925.9 & 88968.4 & 309492.6 & 1112.4 & 10716.6 & 46616.3\\
&${P_4}$ & 256.8 & 244.4 & 226.4 & 3605.6 & 3532.5 & 3399.5 & 820.2 & 805.7 & 777.7\\
\hdashline
14 Apr &${P_3}$ & 25477.4 & 36461.3 & 55882.9 & 68384.1 & 198088.8 & 447504.8 & 10208.8 & 33046.2 & 82821.8\\
 &${P_4}$ & 181.2 & 1370.9 & 3276.4 & 2874.0 & 2753.3 & 13942.2 & 676.4 & 650.1 &  612.2\\
\hdashline
18 Apr &${P_4}$& 151.4 & 342.0 & 1089.2 & 2434.4 & 2305.6 & 39047.0 & 564.8 & 537.2 & 4097.0\\
\hdashline
22 Apr &${P_4}$& 121.4 & 1033.6 & 1223.5 & 3771.0 & 12257.2 & 35656.9 & 478.2 & 452.1 & 3253.0\\
\hdashline
26 Apr &${P_4}$& 220.8 & 214.4 & 366.3 & 1712.6 & 9892.7 &  59630.6 & 397.2 & 534.7 & 2983.7\\
\hdashline
30 Apr &${P_4}$& 86.2 & 81.1 & 74.2 & 11629.4 & 22706.3 & 45909.8 & 333.2 & 314.3 & 1887.3\\
\hdashline
04 May &${P_4}$& 67.6 & 63.6 & 578.2 & 1182.2 & 17987.6 &  52726.6 & 270.4 & 2053.4 & 5311.8\\
\hdashline
08 May &${P_4}$& 99.4 & 95.9 & 91.3 & 13291.6 & 24912.2 & 53069.3 & 222.2 & 608.9 & 4870.6\\
\hdashline
11 May &${P_4}$ & 50.6 & 47.9 & 1442.9 & 4646.6 & 19354.1 & 49722.0 & 190.4 & 2499.6 & 5363.9\\
\hdashline
15 May &${P_4}$& 566.6 & 604.1 & 600.7 & 15216.8 & 29854.2 & 66316.5 & 917.6 & 1189.0 & 4937.0\\
\hdashline
19 May &${P_4}$& 281.0 & 279.0 & 596.0 & 19700.8 & 37947.0 & 52659.5 & 572.8 & 2205.0 & 2995.0\\
\hdashline
23 May &${P_4}$ & 117.4 & 155.4 & 152.8 & 18452.2 & 20024.1 & 33465.0 & 470.8 & 464.9 & 2216.6\\
\hdashline
27 May &${P_4}$ & 33.8 & 32.1 & 29.8 & 1669.4 & 6964.1 & 10890.4 & 93.8 & 768.9 & 762.3\\
\hline
\end{tabular}
        \label{multi gamma model MIS}
}
\end{table}


\end{document}
